# Supplementary material for: Transforming cataract care through artificial intelligence: an evaluation of large language models’ performance in addressing cataract-related queries
Source: Front Artif Intell. 2025 Sep 5;8:1639221. doi: 10.3389/frai.2025.1639221 (PMC12447166; doi:10.3389/frai.2025.1639221)
Supplement: Supplementary file 2 [file Table_1.XLSX]

## Sheet: Sheet1
Supplementary Table 1 Question Database
Questions	Human	ChatGPT-4	ChatGPT-4o	Gemini	Copilot	Llama
Etiology
What are cataracts?	A cataract is clouding or opacity of the lens inside the eye. It causes gradual blurring of vision and often glare. In a normal eye this lens is clear. It helps focus light rays onto the back of the eye (the retina), which sends messages to the brain allowing us to see. When a cataract develops, the lens becomes cloudy and prevents the light rays from passing onto the retina. The picture the reti…	A cataract is a clouding of the lens in the eye that affects vision. Most cataracts are related to aging and are very common in older people. The lens, located behind the iris and the pupil, works like a camera lens, focusing light onto the retina at the back of the eye to produce clear images. As we age, some of the protein in the lens may clump together and start to cloud a small area of the le…	Cataracts are a clouding of the eye's natural lens, which lies behind the iris and the pupil. This clouding leads to a decrease in vision, often described as looking through a frosty or fogged-up window. Cataracts develop gradually and can affect one or both eyes. They are the most common cause of vision loss in people over 40 and the principal cause of blindness worldwide. Treatment usually invo…	Cataracts are a clouding of the natural lens inside the eye. This lens, which is normally clear, focuses light onto the retina to produce clear images. When a cataract develops, the lens becomes cloudy, similar to looking through a foggy window, which can cause blurry vision, faded colors, and increased glare.	Cataracts are a condition where the lens of the eye, which is normally clear, becomes cloudy or opaque. This can lead to a decrease in vision and may affect daily activities like reading or driving. Cataracts typically develop slowly and can affect one or both eyes. The exact cause of cataracts is unknown, but they are more common as people age. Other risk factors include diabetes, smoking, prolo…	Cataracts cause gradual opacification of the crystalline lens, resulting in reduced VA, glare disability, decreased contrast sensitivity, altered color perception, and impaired night vision. Advanced cataracts can lead to functional blindness if left untreated.
What are the types of cataracts?	Most cataracts are related to age — they happen because of normal changes in your eyes as you get older. But you can get cataracts for other reasons — like after an eye injury or after surgery for another eye problem (like glaucoma).No matter what type of cataract you have, you’ll need surgery to treat it. Age-related cataracts As you get older, a cataract can develop because of natural changes i…	Cataracts can be classified into several types based on different criteria, such as location within the lens, cause of development, or age of onset. Here are the primary classifications: Based on Location in the Lens: Nuclear Cataracts: Occur in the center of the lens (nucleus), typically developing with age and causing gradual yellowing and hardening of the lens. Cortical Cataracts: Characterize…	Nuclear Sclerotic Cataract (NSC): Affects the central nucleus of the lens and is commonly associated with aging. It causes the lens to harden and become yellow or brown. Cortical Cataract (CC): Occurs in the lens cortex, characterized by white, wedge-like opacities that start at the periphery and move towards the center, affecting vision. Posterior Subcapsular Cataract (PSC): Forms at the back of…	Cataracts are primarily classified by their location within the lens: Nuclear sclerotic (NS): Affects the central part of the lens (nucleus). Cortical: Forms in the lens cortex, the outer layer of the lens. Posterior subcapsular (PSC): Develops at the back of the lens. There are less common types such as congenital (present at birth) and traumatic cataracts. Most cataracts are age-related, but th…	Cataracts can be classified into several types, primarily based on their location in the eye and the cause: 1. Nuclear Cataracts: These form in the center of the lens, also known as the nucleus. They are often associated with aging. 2. Cortical Cataracts: These are characterized by white, wedge-like opacities that start at the edge of the lens, or cortex, and work their way to the center in a spo…	The main types of cataracts are classified by their anatomical location within the lens: Nuclear Sclerotic (NS): Location: Central lens nucleus. Features: Gradual yellow/brown hardening, progressive myopic shift. Symptoms: Reduced distance VA, glare. Cortical: Location: Lens cortex (periphery). Features: Wedge-shaped or spoke-like opacities. Symptoms: Glare, contrast sensitivity loss. Posterior S…
What is congenital cataract?	Congenital cataract (CC) is a prevalent ocular disorder that severely impacts visual development in infants and young children. It is defined as a cataract present at or shortly after birth, or one that gradually develops due to congenital inheritance or developmental anomalies. In international literature, cataracts present at birth are often referred to as congenital cataracts, while those form…	Congenital cataract (CC) is a prevalent ocular disorder that severely impacts visual development in infants and young children. It is defined as a cataract present at or shortly after birth, or one that gradually develops due to congenital inheritance or developmental anomalies. In international literature, cataracts present at birth are often referred to as congenital cataracts, while those form…	Congenital cataracts are cataracts that are present at birth or develop during infancy. Here’s a concise overview: Definition: A clouding of the eye’s lens present at birth or shortly thereafter. Causes: Genetic factors, infections during pregnancy (like rubella), metabolic disorders, and certain syndromes can cause congenital cataracts. Symptoms: Cloudy or blurry vision, nystagmus (uncontrolled …	A congenital cataract is a clouding of the lens of the eye that is present at birth. It is a relatively rare condition, occurring in approximately 3 out of 10,000 live births. Congenital cataracts can be unilateral (affecting one eye) or bilateral (affecting both eyes) and vary in size and density. The causes of congenital cataracts can include: Genetic factors: Inherited genetic mutations can le…	A congenital cataract is a clouding of the eye’s natural lens that is present at birth. The severity of this condition can vary widely. Some lens opacities do not progress and are visually insignificant, while others can produce profound visual impairment. Depending on the density and location of the opacification, congenital cataracts may need to be removed by cataract surgery while the child is…	Congenital cataracts are lens opacities present at birth or developing within the first year of life. Key clinical insights: Critical Features: Etiology: Genetic (30–50%): Autosomal dominant (e.g., CRYAA, CRYBB mutations). Metabolic: Galactosemia, Wilson disease. Infectious: TORCH infections (rubella, toxoplasmosis). Idiopathic (∼50%). Presentation: Leukocoria (white pupillary reflex) – most comm…
What is a traumatic cataract?	Traumatic cataract refers to the opacification of the crystalline lens resulting from direct or indirect mechanical injury. It is primarily classified into two categories: blunt trauma cataract (closed globe injury) and penetrating trauma cataract (open globe injury). This type of cataract predominantly affects young and middle-aged individuals who are susceptible to trauma, and its morphological…	A traumatic cataract is a type of cataract that forms as a result of an injury to the eye. This can happen from various causes, such as blunt trauma, penetrating injuries, electrical shocks, or exposure to radiation. The damage leads to disruptions in the lens fibers or changes in the lens capsule, ultimately causing the lens to become cloudy and impair vision. Management and treatment of traumat…	Traumatic cataract is a type of cataract that develops as a result of an injury to the eye. Here are the key points about traumatic cataracts: Causes: They can result from blunt trauma, penetrating eye injuries, chemical burns, electric shocks, or radiation exposure. Any injury that disrupts the lens fibers or capsule can lead to cataract formation. Symptoms: Symptoms include blurred vision, glar…	Traumatic cataract is a clouding of the eye's lens that occurs as a result of an injury to the eye. The injury can be either blunt (such as a blow to the eye) or penetrating (such as a cut or puncture wound). The trauma can damage the lens fibers, capsule, or both, leading to opacification and vision impairment. In some cases, the cataract may develop immediately after the injury, while in others…	A traumatic cataract is a clouding of the eye’s natural lens that occurs after an injury. This is usually due to blunt or penetrating trauma to the eye from an accident or violent attack. More rarely, a traumatic cataract can develop as a result of electric shock, chemical burns, or radiation. The injury may cause swelling and inflammation in the tissue around the eye, which can lead to the forma…	Traumatic cataracts develop after ocular injury, with onset ranging from hours to years post-trauma. Mechanisms & Types: Blunt Trauma (most common): Contrecoup injury: Vacuole formation → rosette-shaped opacity. Often associated with zonular dehiscence or angle recession. Penetrating Injury: Direct lens capsule breach → focal then total opacification. Risk of lens-induced uveitis if cortical mate…
What is complicated cataract?	Concurrent cataracts, also known as secondary cataracts, refer to the opacification of the crystalline lens caused by other ocular or systemic diseases, or external factors. The etiology of concurrent cataracts includes: Ocular Diseases: Uveitis: Ocular inflammation can disrupt lens metabolism, leading to cataract formation. levated intraocular pressure can impair normal lens metabolism. Glaucoma…	(2) A complicated cataract, also known as a secondary cataract, develops as a result of another eye condition or systemic disease. Here’s a detailed explanation of complicated cataracts: Definition: Complicated cataracts occur due to underlying ocular or systemic conditions that affect the lens of the eye. These conditions interfere with the normal transparency of the lens, leading to its cloudin…	Concurrent cataracts, also known as secondary cataracts, are not a recurrence of the original cataract that was removed during surgery. Instead, they refer to the development of a new cataract in the eye after a previous cataract surgery. This new cataract typically forms on the remaining posterior capsule of the lens, which is the thin membrane that holds the intraocular lens (IOL) in place. The…	Concurrent cataracts, also known as secondary cataracts, are not a recurrence of the original cataract that was removed during surgery. Instead, they refer to the development of a new cataract in the eye after a previous cataract surgery. This new cataract typically forms on the remaining posterior capsule of the lens, which is the thin membrane that holds the intraocular lens (IOL) in place. The…	A secondary cataract, also known as posterior capsule opacification (PCO), is a common complication after cataract surgery. It occurs in 3-50% of cases within five years after cataract surgery. During cataract surgery, the cloudy lens of the eye is removed and replaced with an artificial one. If epithelial cells from the previous lens remain, they can accumulate over time, causing the artificial …	A complicated cataract refers to a type of cataract that develops as a result of underlying eye diseases, systemic conditions, or trauma, rather than just age-related changes (senile cataract). These cataracts tend to progress more rapidly and may have unique morphological features. Causes of Complicated Cataract: Ocular Diseases: Chronic uveitis (inflammation inside the eye) Glaucoma (especially…
Why do I get cataracts?	Cataracts form when the normally clear lens undergoes structural and metabolic changes, leading to light scatter and reduced VA. These changes are often age-related but may be hastened by factors such as chronic UV exposure, smoking, systemic disease, ocular inflammation, or prior ocular surgery.	Most senile cataracts arise from cumulative oxidative and structural changes in lens crystallins, leading to opacification and VA reduction. Age is the primary driver, but UVR exposure, DM, chronic steroid therapy, ocular trauma, and uveitis can accelerate lens protein aggregation and pigmentation. Genetic predisposition and metabolic factors (e.g., GSH depletion) also contribute to earlier onset.	A cataract develops when the crystalline lens becomes opacified, most commonly due to age-related biochemical changes in lens proteins. Over time, oxidative stress and UV exposure cause protein aggregation and loss of lens clarity. While age is the main driver, systemic factors (e.g., DM), ocular trauma, steroid use, and certain genetic predispositions can accelerate onset.	The lens is made of long-lived proteins that gradually degrade. With age, oxidative damage and changes in lens fiber arrangement cause clouding—this is a cataract. Risk rises with comorbidities like DM, prolonged steroid therapy, high myopia, and history of ocular trauma or surgery	Cataracts occur when lens proteins and fibers lose their precise organization, impairing light transmission. This is usually an age-related process, but other contributors include UV light, metabolic disease, certain medications, and eye injuries. It’s a cumulative effect, often developing slowly over years.	Cataracts develop when the crystalline lens becomes cloudy from protein denaturation and pigment accumulation, most often due to aging. UV exposure, oxidative stress, DM, steroid use, and ocular trauma can accelerate this process.
At what age exactly does age-related cataract occur?	Age-related cataract (ARC) is a manifestation of the body's aging process, characterized by a gradual progression of lens opacification. The development of ARC can potentially commence at the age of 50, with an incidence rate of approximately 50% among individuals over 60 years old. In individuals over 80 years old, the prevalence of ARC reaches 100%. The severity of ARC typically increases with …	Age-related cataracts typically begin to develop in people over the age of 40, but they become more common and significant in people aged 60 and older. Here’s a more detailed breakdown: Early Stages: Around the age of 40, the proteins in the eye's lens can start to break down and clump together, leading to the early stages of cataract formation. However, these early changes usually do not affect …	Age-related cataracts, also known as senile cataracts, typically occur in older adults. Here are the key points: Typical Age Range: Most commonly seen in people over the age of 60. However, they can start developing in people as early as their 40s or 50s. Prevalence: The likelihood increases significantly with age. By age 75, about half of people have cataracts, and by age 80, most people either …	Senile cataracts are a common age-related condition. While they can begin developing as early as 40 years old, most people won't notice any visual changes until they are in their 60s or older. The risk of developing cataracts increases with age, with a significant number of individuals over 80 having cataracts or having had cataract surgery. However, the exact age at which cataracts develop and p…	Age-related cataracts typically begin to develop around the age of 40. However, symptoms usually do not become noticeable until around the age of 60 or later. It’s important to note that certain medical conditions, such as diabetes, may cause symptoms to appear sooner. By the age of 80, most people will have developed cataracts. Please note that these are average ages and individual experiences m…	ARC generally develops after the age of 50, with epidemiologic studies showing a marked rise in prevalence and severity in individuals over 60 years. Clinically significant lens opacities are rare before the mid-40s, though earlier onset may occur in the presence of risk factors such as diabetes mellitus, chronic corticosteroid therapy, smoking, or prolonged ultraviolet light exposure.
My parents have cataracts. Am I likely to have cataracts, too?	Age-related cataract (ARC) exhibits a degree of heritability, however, its primary correlation lies with advancing age. Regardless of familial history of cataracts, the incidence and severity of ARC tend to increase with age in the general population.	Having parents with cataracts does increase your risk of developing cataracts, but it is not a certainty that you will develop them. Here’s a detailed explanation: Genetic Predisposition: Cataracts can have a genetic component, meaning that if your parents had cataracts, you may have a higher risk of developing them as well. Genetics can influence the age of onset and the severity of cataracts. O…	A family history can raise your likelihood modestly, as some genetic factors influence lens metabolism and susceptibility to oxidative damage. However, most senile cataracts are driven by aging and environmental exposures (UV light, smoking, DM, steroids). Your risk is higher than average, but lifestyle and medical factors often play a larger role in when or if cataract develops.	Having parents with cataracts can slightly increase your risk, but age remains the main factor. Most cataracts are age-related and occur in people over 60, regardless of family history. Maintaining good systemic and ocular health may help delay onset.	Yes, a family history can increase your likelihood modestly. Certain inherited traits can affect lens metabolism and resistance to oxidative stress, predisposing to earlier opacification. Epidemiologic studies suggest that individuals with an affected first-degree relative may develop cataracts several years earlier than average. However, aging remains the dominant factor, with modifiable risks —…	A positive family history can increase the likelihood of developing ARC, as genetic factors influence lens metabolism and susceptibility to oxidative stress. However, cataractogenesis is multifactorial—age, systemic diseases (e.g., DM), ocular trauma, corticosteroid use, and UV exposure also play major roles. While your risk is somewhat higher than average, it is not solely determined by heredity.
Is it inevitable to get cataract as one gets older?	No, but the likelihood is high. Cataract = progressive opacification of the crystalline lens. Age-related lens protein changes make it increasingly common after ~60 yrs; population data show >50% prevalence by age 75. However, it’s not universal. Risk is modified by UV exposure, smoking, DM, chronic steroid use, ocular trauma, and genetic factors. Some individuals retain clear lenses well into ad…	No, but it’s very common. Cataract = opacification of the natural lens. Age-related biochemical changes in lens proteins make the risk increase steadily after ~60 yrs. By age 75, over half of people have a visually significant cataract. That said, not everyone develops one. Onset depends on cumulative risk factors — e.g., UV light, smoking, DM, steroid use, ocular trauma, and genetics. Some maint…	Not inevitable for everyone, but very common. A cataract is opacification of the crystalline lens, most often age-related (senile cataract). Lens proteins naturally undergo oxidative and structural changes over time, so incidence increases markedly after age 60. Epidemiologic data suggest >50% of people over 75 have visually significant cataract. However, onset and progression vary. Factors such …	Not inevitable, but very likely with advancing age. Cataract is opacification of the crystalline lens, most often from age-related protein changes. Prevalence rises sharply after 60, and over half of adults >75 have visually significant cataracts. Factors like UV exposure, smoking, diabetes, steroid use, trauma, and family history influence onset and severity.	No, but age is the dominant risk factor. Senile cataract results from cumulative oxidative and structural changes in lens proteins. Epidemiologic studies show >50% prevalence in those over 75, yet some individuals remain phakic with clear lenses into their 80s or 90s. Modifiable risks include UV exposure, smoking, DM, corticosteroid use, and ocular trauma.	While ARC prevalence increases markedly with advancing age due to cumulative oxidative and metabolic changes in the lens, cataract formation is not strictly inevitable. Some individuals maintain relatively clear lenses into advanced age, although most will develop some degree of lens opacity over time. Risk is modulated by genetic, systemic, and environmental factors.
Is cataract a disease that only the elderly get, and children don't get it?	Cataracts are characterized by varying degrees of opacification of the crystalline lens. In the elderly population, age-related cataracts (ARCs) are prevalent, while congenital cataracts (CCs) are observed in children.	Cataracts are most commonly associated with aging, but children can indeed develop them as well. These are known as congenital cataracts, and they can occur for several reasons: Genetic Factors: Some cataracts in children are inherited and can be associated with genetic disorders that affect the body's metabolism or structure of the eye. Developmental Issues: Cataracts can develop in utero due to…	Cataracts are most commonly associated with aging, but they can also occur in children. Here are a few reasons why children might develop cataracts: Congenital Cataracts: Present at birth, often due to genetic factors or infections during pregnancy. Trauma: Eye injuries can lead to cataract formation in children. Medical Conditions: Certain medical conditions, such as diabetes or metabolic disord…	While cataracts are more common in older adults, they can also occur in children. Pediatric cataracts can be congenital (present at birth) or acquired (develop later in childhood).	While it’s true that cataracts are most commonly associated with aging, children can also develop cataracts. These are known as pediatric cataracts. Pediatric cataracts can be congenital, meaning present at birth, or acquired, developing as an infant, child, or adolescent. They can occur in one or both eyes, and may appear in different parts of the lens, ranging in size from tiny dots to dense cl…	No. While ARC is most common in older adults, cataracts can occur at any age. Pediatric cataracts may be congenital, developmental, or secondary to causes such as metabolic disorders, ocular trauma, inflammation, or intraocular surgery. Early detection in children is critical, as untreated cataracts can cause irreversible amblyopia.
None of my parents, brothers, or sisters have congenital cataract and there is no family history. How could I have congenital cataract?	Approximately 30% to 50% of congenital cataracts (CC) exhibit a hereditary component. However, a significant proportion of cases are attributed to non-genetic factors, including environmental influences and idiopathic causes.	Even without a family history of congenital cataracts, it is still possible for a child to develop them. Several factors can contribute to this: Spontaneous Genetic Mutations: A new mutation can occur in the child that was not inherited from either parent. These spontaneous mutations can affect the genes responsible for eye development and lead to cataracts. Environmental Factors: Certain environ…	Congenital cataracts can occur even without a family history. Here are some potential reasons: Spontaneous Genetic Mutations: Changes in genes can occur spontaneously without being inherited from parents. Infections During Pregnancy: Maternal infections, such as rubella, toxoplasmosis, or cytomegalovirus, can cause cataracts in the developing fetus. Metabolic Disorders: Certain metabolic disorder…	Even without a family history of congenital cataracts, you can still develop them. Here's why: New Mutations: Congenital cataracts can be caused by new genetic mutations that occur spontaneously, even if there's no family history. Environmental Factors: Exposure to certain infections or toxins during pregnancy can increase the risk of congenital cataracts. Unknown Causes: In many cases, the exact…	Congenital cataracts, while often associated with genetic factors, can also occur in the absence of a family history. Here are some potential reasons: Genetic mutations: Even without a family history, spontaneous genetic mutations can occur, leading to congenital cataracts. Infections: Certain infections during pregnancy, such as rubella or cytomegalovirus, can cause congenital cataracts. Metabol…	Congenital cataract can occur without a family history. Besides hereditary causes, it may result from sporadic gene mutations, intrauterine infections (e.g., rubella, CMV), metabolic disorders (e.g., galactosemia), chromosomal abnormalities, or maternal factors such as drug exposure or poor glycemic control during pregnancy. In many cases, no definitive etiology is identified despite thorough eva…
Is it right that children have poor vision because their eyeballs haven't developed well and it will gradually improve?	No, not all childhood vision problems improve spontaneously. Mild hyperopia/low astigmatism may improve with eye growth (emmetropization) by age 6-8. Intervention needed for: High hyperopia (>+3.50 D) → Risk of amblyopia/strabismus Astigmatism >1.50 D Anisometropia (asymmetric refraction) Strabismus or congenital cataracts Amblyopia: Treatment (glasses/patching) must start before age 7-10—delayed…	It's a common misconception that poor vision in children is solely due to incomplete eye development that will naturally improve as they grow. While it's true that children's visual systems continue to develop after birth, any significant vision problems detected in childhood usually require attention and can be due to various reasons, not all of which resolve on their own. Here are some key poin…	Not necessarily. While it's true that children's vision develops over time, poor vision in children isn't always due to immature eye development. Here are some reasons why a child's vision might be poor and require attention: Refractive Errors: Conditions like myopia (nearsightedness), hyperopia (farsightedness), and astigmatism can cause poor vision and need correction with glasses. Amblyopia: A…	Not necessarily. While some visual issues in children can improve with age, others require intervention to prevent permanent vision loss. It's crucial to have a child's vision checked regularly by an ophthalmologist to identify and address any underlying problems early on. Some common causes of poor vision in children that may not improve on their own include: Refractive errors: Nearsightedness, …	Yes, children’s eyesight can indeed improve as they grow. As an infant, a child’s vision is blurry and they see the world primarily in light and dark. As they grow, their eyesight sharpens. The developing eye is learning to do many things better, such as accommodation (eye focusing), seeing things in 3D (depth perception), tracking (following a moving target), and convergence (both eyes focusing …	Not necessarily. While visual function matures during early childhood as the visual pathways and ocular structures develop, poor vision in a child is not always due to normal maturation. Causes such as refractive errors, amblyopia, congenital cataract, strabismus, or retinal/optic nerve pathology require prompt identification and management, as delayed treatment can result in permanent visual def…
Symptoms
What are the adverse effects of cataracts?	Key Adverse Effects of Cataracts: Vision deterioration – Progressive loss of clarity, contrast, and sharpness. Disrupted depth perception – Difficulty judging distances accurately. Struggles with fine details – Challenges in reading small print or seeing intricate patterns. Impaired peripheral vision – Reduced side vision in advanced cases. Eye strain and fatigue – Increased discomfort during vis…	Cataracts, which cause clouding of the eye's natural lens, lead to a progressive decline in vision quality and can significantly impact daily life. Here are the primary adverse effects: Blurred/Hazy Vision: The most common symptom. Vision becomes increasingly cloudy, like looking through a foggy window, affecting both near and distance vision. Increased Light Sensitivity (Photophobia) & Glare: Br…	Cataracts impair optical transparency, leading to decreased BCVA, photic phenomena such as glare and halos, diminished contrast sensitivity, and altered color vision. In advanced opacities, visual function can be profoundly compromised, impacting independence and quality of life.	The adverse effects include progressive loss of visual clarity, glare intolerance, reduced contrast sensitivity, and changes in color perception. Dense cataracts can severely limit daily activities and may cause functional blindness if surgical intervention is delayed.	Lens opacity from cataracts degrades retinal image quality, resulting in gradual VA decline, glare sensitivity, color desaturation, and reduced scotopic function. Patients often report difficulty with night driving, reading fine print, and performing tasks under low-contrast conditions.	Cataracts produce progressive opacification of the crystalline lens, causing reduced BCVA, glare disability due to intraocular light scatter, diminished contrast sensitivity, and impaired color discrimination. In advanced stages, they may lead to severe vision loss or functional blindness.
What do cataracts look like?	Cataracts come in different types, and develop for different reasons. Mature Cataract A mature cataract means the cataract has become large and dense (seen in this photo as the bluish/white area in the middle of the eye). With a mature cataract, the eye’s lens is opaque (meaning you can’t see through it), severely limiting vision. This cataract is a nuclear cataract, which means it forms deep in …	Cataracts typically appear as a clouding or opacification of the lens inside the eye, which can vary in appearance depending on the type of cataract: Nuclear Cataracts: Manifest as a gradual yellowing or browning of the central lens nucleus, often noticeable when looking directly through the pupil. Cortical Cataracts: Appear as white, wedge-shaped streaks or spokes that start at the outer edge of…	Cataracts typically appear as cloudy or opaque areas within the lens of the eye. The appearance can vary based on the type of cataract: Nuclear Sclerotic Cataract: The lens gradually turns yellow or brown, starting from the center (nucleus) and spreading outward. The color change can affect color perception and overall vision clarity. Cortical Cataract: Characterized by white, wedge-like opacitie…	Cataracts may not be visible in their early stages, but as they progress, they can cause noticeable changes in the appearance of the eye. Here's what different types of cataracts might look like: Nuclear Sclerotic Cataract: This type often causes the lens to turn yellow or brown, leading to a noticeable change in the appearance of the pupil. Cortical Cataract: This type appears as white, wedge-sh…	Cataracts are characterized by a clouding of the clear part of the eye that helps focus light. They are usually not visible until they are advanced. When visible, they appear as a cloudy, white patch in the transparent disc. Here are some visual characteristics of different types of cataracts: Mature Cataract (Nuclear): A mature cataract means the cataract has become large and dense. It is seen a…	Cataracts present as opacification of the crystalline lens, which may appear gray, white, yellow, or brown depending on type and density. In advanced cases, the opacity can be visible to the naked eye as a white pupil (leukocoria). On slit-lamp examination, characteristic patterns are seen—nuclear sclerosis (central yellow–brown discoloration), cortical spokes, or posterior subcapsular plaques—ea…
What are the symptoms of cataracts?	You might not have any symptoms at first, when cataracts are mild. But as they grow, cataracts can cause changes in your vision. For example, you may notice that:Your vision is cloudy or blurry/Colors look faded/You can’t see well at night/Lamps, sunlight, or headlights seem too bright/You see a halo around lights/You see double (this sometimes goes away as the cataract gets bigger)/You have to c…	The symptoms of cataracts commonly include: Blurred Vision: Vision appears cloudy or dim, often described as looking through a foggy window. Glare Sensitivity: Increased sensitivity to light and glare, especially noticeable when facing headlights at night or sunlight. Halos Around Lights: Seeing halos around lights, which can complicate night driving. Faded Colors: Colors may look faded or yellow…	Blurry Vision: Vision becomes cloudy or blurry, similar to looking through a foggy window. Faded Colors: Colors may appear less bright and vibrant. Glare and Halos: Increased sensitivity to light and glare, with possible halos around lights, especially at night. Poor Night Vision: Difficulty seeing in low light conditions or at night. Frequent Prescription Changes: Frequent changes in eyeglass or…	Cataracts develop gradually and symptoms may not be noticeable in the early stages. Common symptoms include: Cloudy or blurry vision: It feels like looking through a frosty or fogged-up window. Faded colors: Colors appear less vibrant and more muted. Glare: Increased sensitivity to light, especially headlights at night, and halos around lights. Poor night vision: Difficulty seeing at night or in …	The symptoms of cataracts include: Clouded, blurred or dim vision: This is often the first symptom. The individual may feel as if they’re looking through a dirty window. Changes in color perception: Colors may appear faded or not as vivid. Some people also see bright colors as faded or yellow. Light sensitivity: Individuals with cataracts may find bright sunlight, headlights, or lamps too bright.…	Cataracts typically cause gradual, painless visual decline, including reduced BCVA, glare or halos from light scatter, decreased contrast sensitivity, color desaturation, and difficulty with night vision. Some patients experience frequent refractive changes, especially a myopic shift in nuclear sclerosis. Advanced opacities may result in severe visual impairment or functional blindness if untreat…
What are the possible adverse effects of congenital cataract?	The primary manifestation of congenital cataracts is leukocoria, where a white reflection appears in the pupillary area. It may also be accompanied by or present as: Nystagmus (rapid involuntary eye movement); Strabismus (misaligned eye position); Photophobia (squinting or light sensitivity when viewing objects); Congenital abnormalities such as microphthalmia (small eyes) or microcornea (small c…	Congenital cataracts refer to lens opacities present at birth or that develop during infancy. The clinical manifestations can vary widely depending on the type, size, and location of the cataract, but common signs include: Leukocoria: The appearance of a white or grey pupil, instead of the normal black appearance when light is shone into the eye. Poor Visual Tracking: Infants with significant cat…	The clinical manifestations of congenital cataracts include: Leukocoria: A white or grayish reflection from the pupil, instead of the normal black appearance. Nystagmus: Involuntary, rapid eye movements, often due to poor vision from the cataract. Strabismus: Misalignment of the eyes, commonly known as crossed eyes. Poor Visual Tracking: The inability of the baby to follow objects with their eyes…	The clinical manifestations of congenital cataracts can vary depending on the severity and location of the opacity within the lens. Here are some common signs and symptoms: Infants and Young Children: Leukocoria (White Pupil): This is the most common sign, where the pupil appears white or cloudy instead of black. It may be more noticeable in photographs taken with a flash. Abnormal Red Reflex: Th…	The clinical manifestations of congenital cataracts are as follows: Visual Impairment: Congenital cataracts cause a clouding of the lens of the eye that can lead to blurry vision. Physical Appearance: Cataracts are usually classified according to their location in the lens. Most patients present with pure lens opacity. Ocular Abnormalities: Eyes with unilateral congenital cataract often have grea…	Congenital cataract can obstruct the visual axis during critical periods of visual development, leading to irreversible amblyopia if untreated. Other adverse effects include nystagmus, strabismus, and reduced stereopsis. Severe or bilateral cases may impair overall visual function, affecting motor development, learning, and quality of life. Early detection and timely intervention are essential to…
Why do children with congenital cataract have nystagmus?	During the first three months of life, newborns experience rapid visual development. If a cataract develops within this critical period, the resulting form deprivation can lead to impaired fixation and subsequently induce nystagmus. Congenital cataracts accompanied by nystagmus often result in poor visual outcomes.	Nystagmus, or eye trembling, in children with congenital cataracts occurs as a response to impaired vision. When the lens of the eye is clouded due to a cataract, it can significantly hinder the eye's ability to focus light properly onto the retina, resulting in blurred or obstructed vision. In an attempt to enhance visual input and seek clearer images, the eye may start to make repetitive, uncon…	Children with congenital cataracts may develop nystagmus (involuntary eye movements) because their visual development is disrupted. Here’s why: Visual Deprivation: Congenital cataracts block light from reaching the retina, which is crucial for normal visual development. This lack of visual stimulation can impair the brain’s ability to process visual information. Abnormal Visual Pathway Developmen…	Children with congenital cataracts may develop nystagmus due to several reasons: Visual Deprivation: Cataracts obstruct light from entering the eye, preventing the retina from receiving clear images. During the critical period of visual development, this deprivation can disrupt the normal development of the oculomotor system, leading to nystagmus. Abnormal Visual Input: Even after successful cata…	Children with congenital cataracts often develop nystagmus, an involuntary eye movement, due to several reasons: Disruption of Early Binocular Development: Congenital cataracts can disrupt early binocular development, resulting in Fusion Maldevelopment Nystagmus Syndrome (FMNS) or Manifest Latent Nystagmus (MLN). Poor Vision: Longstanding, very poor vision in one eye can cause unilateral nystagmu…	Children with congenital cataract may develop nystagmus because dense or bilateral lens opacities block the visual axis during the early sensitive period of visual development. This sensory deprivation prevents normal maturation of the visual pathways and fixation reflexes, resulting in sensory nystagmus. Early diagnosis and timely surgical intervention are critical to reduce the likelihood and s…
Why do patients with congenital cataract have strabismus?	Due to reduced visual acuity or interocular visual imbalance, the development of binocular fusion mechanisms can be hindered, leading to the misalignment of the eyes and subsequent strabismus. In cases of unilateral congenital cataracts, the unaffected eye often develops normal vision, masking the presence of the cataract in the affected eye until strabismus becomes apparent, resulting in delayed…	Strabismus, or misalignment of the eyes, in patients with congenital cataracts can arise due to the visual impairment caused by the opacity of the lens. When one or both eyes have cataracts, the affected eye(s) may receive less visual information. As a result, the brain may not receive adequate or equal input from both eyes. This imbalance in visual signals can lead to poor eye muscle coordinatio…	Children with congenital cataracts may develop strabismus (misalignment of the eyes) for several reasons: Visual Deprivation: The cataract blocks light from reaching the retina, impairing visual input. This lack of visual stimulation can lead to poor development of binocular vision, causing the eyes to drift. Amblyopia (Lazy Eye): The cataract can cause one eye to become weaker than the other. Th…	Strabismus, or crossed eyes, can occur in children with congenital cataracts due to several reasons: Visual Deprivation: Cataracts obstruct light from entering the eye, preventing clear images from forming on the retina. During the critical period of visual development, this deprivation can disrupt the normal development of binocular vision and eye alignment, leading to strabismus. Abnormal Visua…	Children with congenital cataracts may develop strabismus, or misaligned eyes, due to several reasons: Vision Loss: Severe vision loss in one eye due to cataracts can cause strabismus because it interferes with the brain’s ability to maintain the alignment of the eyes. Disruption of Binocular Development: The presence of a cataract can disrupt the normal development of binocular vision during the…	Strabismus in congenital cataract occurs when significant lens opacity disrupts clear retinal image formation during early visual development. This sensory deprivation impairs binocular fusion mechanisms, leading to ocular misalignment. If the cataract is unilateral or asymmetric, suppression of the poorer eye may develop, further increasing the risk of strabismus. Early detection and prompt opti…
Isn't a person with cataract unable to see? Why is he/she still sensitive to light?	Cataracts do not necessarily equate to complete blindness. In certain instances, the opacification of the crystalline lens can induce light scattering, resulting in photophobia in affected children.	Cataracts do not necessarily result in complete vision loss, especially in the early stages. Instead, they typically cause blurring and clouding of vision. The reason individuals with cataracts might experience photophobia, or light sensitivity, is due to the changes in the lens. As the lens becomes clouded by the cataract, it scatters light that enters the eye rather than focusing it precisely o…	Cataracts don't completely block vision but cause cloudiness in the lens, leading to several visual disturbances. Here’s why patients with cataracts might still be sensitive to light: Lens Cloudiness: The clouded lens scatters light entering the eye, causing glare and increased sensitivity to bright lights. Visual Contrast: Cataracts reduce contrast sensitivity, making it harder to adapt to diffe…	Cataracts don't always cause complete blindness. In fact, most cataracts develop slowly over time, gradually clouding the lens of the eye. This cloudiness scatters light as it enters the eye, leading to glare and light sensitivity. Here's why people with cataracts may experience light sensitivity: Scattered Light: The cloudy lens scatters light instead of focusing it properly on the retina. This …	Cataract patients may experience photophobia, or light sensitivity, for several reasons: Inflammation: Post-surgical inflammation can cause photophobia. Pupil Dilation: The dilation of the pupil, which often occurs after cataract surgery, can increase light sensitivity. Nerve Damage: Damage to the nerves during surgery can also result in photophobia. Dysphotopsias: These are visual disturbances c…	Even with advanced cataract, most patients retain some light perception because the lens, though opacified, still transmits a portion of light to the retina. However, cataracts increase intraocular light scatter, which can heighten glare sensitivity and photophobia despite reduced image clarity. This explains why a patient may have poor VA yet remain sensitive to bright light.
What's the reason for my blurred vision?	Blurred vision commonly presents in various clinical scenarios: Sudden vision loss without ocular pain: This can be observed in retinal artery or vein occlusion, ischemic optic neuropathy, retinal detachment, vitreous hemorrhage, and optic neuritis. Gradual vision loss: This may be indicative of refractive errors, cataracts, chronic retinal diseases, or open-angle glaucoma. Sudden vision loss wit…	Blurred vision can be caused by various factors, not just ocular conditions, but systemic issues as well. Here are some common causes: Refractive Errors: Myopia (nearsightedness), hyperopia (farsightedness), and astigmatism cause light to focus improperly on the retina, leading to blurred vision. Cataracts: The clouding of the lens inside the eye, leading to blurred or dim vision. Age-Related Mac…	Blurry vision can be caused by various factors, including: Refractive Errors: Conditions like myopia (nearsightedness), hyperopia (farsightedness), astigmatism, and presbyopia can cause blurred vision. Cataracts: Clouding of the eye's lens can lead to blurry vision, glare, and difficulty seeing at night. Dry Eyes: Insufficient tear production or poor-quality tears can result in blurry vision. Mac…	There are many possible reasons why you might be experiencing blurred vision. It could be due to problems with your eyes or a symptom of an underlying medical condition. Here are some of the most common causes: Eye-related causes: Refractive errors: Nearsightedness, farsightedness, astigmatism, or presbyopia (age-related farsightedness) can all cause blurry vision. Dry eyes: Insufficient tear pro…	Blurred vision can be caused by a variety of factors: Refractive Errors: These are disorders that occur when the eyes can’t focus images correctly. They include conditions like astigmatism, farsightedness, and nearsightedness. Dry Eye Syndrome: This condition can cause a film-like sensation and blurred vision. It often improves when you blink. Age-Related Macular Degeneration (AMD): This conditio…	Blurred vision can result from many ocular or systemic causes, including refractive errors, cataract, corneal disease, retinal pathology (e.g., AMD, diabetic retinopathy), optic nerve disorders, or tear film instability. A comprehensive eye examination—including refraction, slit-lamp biomicroscopy, and fundus evaluation—is required to determine the exact cause and guide appropriate management.
Diagnosis
How to Detect Cataracts in the Early Stage?	Early cataracts are identified through a combination of symptom assessment and detailed ocular examination. Key indicators include progressive, painless visual blur, glare or halos (especially at night), reduced contrast sensitivity, and frequent refractive changes such as myopic shift in nuclear sclerosis. On slit-lamp biomicroscopy after dilation, early findings may include subtle nuclear yello…	Early detection of cataract History/symptoms: progressive blur, glare/halos (night driving), reduced contrast, frequent Rx change—classically myopic shift with NS (“second sight”). Visual function: UDVA/BCVA (± pinhole), manifest refraction; contrast sensitivity (Pelli-Robson); glare testing (BAT); consider mesopic VA. Slit-lamp (dilated): detect early NS tint, cortical spokes, or fine PSC granul…	Early cataract detection relies on targeted symptom inquiry plus focused exam: Symptoms to flag: glare/halos (night driving), reduced contrast, progressive blur, frequent Rx change—often myopic shift with NS (“second sight”). Visual function: BCVA (±pinhole), manifest refraction, contrast sensitivity (e.g., Pelli-Robson), and glare testing (BAT) to unmask early disability. Slit-lamp exam (after d…	Diagnosis combines targeted symptom inquiry with detailed ocular examination. Common early symptoms include progressive, painless visual blur, glare or halos in low-light conditions, reduced contrast sensitivity, and recurrent refractive changes such as myopic shift in nuclear sclerosis. Slit-lamp biomicroscopy after dilation may reveal mild nuclear yellowing, peripheral cortical spokes, or fine …	Identification relies on symptom assessment and detailed ocular evaluation. Early signs include gradual, painless visual blur, glare or halos under low-light conditions, reduced contrast sensitivity, and frequent refractive shifts such as myopic change in nuclear sclerosis. On dilated slit-lamp biomicroscopy, subtle nuclear yellowing, peripheral cortical spokes, or fine posterior subcapsular opac…	Diagnosis is based on targeted symptom inquiry and comprehensive ocular examination. Early manifestations include progressive, painless blur, glare or halos (particularly in dim light), reduced contrast sensitivity, and frequent refractive shifts such as myopic change in nuclear sclerosis. Dilated slit-lamp biomicroscopy may reveal mild nuclear yellowing, peripheral cortical spokes, or fine poste…
How to diagnosing a cataract ?	Your ophthalmologist will examine and test your eyes to make a cataract diagnosis. This comprehensive eye exam will include dilation. This means eye drops will widen your pupils. Slit-lamp exam Your ophthalmologist will examine your cornea, iris, lens and the other areas at the front of the eye. The special slit-lamp microscope makes it easier to spot abnormalities. Retinal exam When your eye is …	Diagnosing a cataract involves a series of evaluations performed by an eye care professional, typically an ophthalmologist or optometrist. Here are the common steps involved in the diagnosis: Patient History: The doctor will start by asking about any symptoms you are experiencing, such as changes in vision, problems with glare, and difficulty seeing in low light. They will also inquire about any …	Diagnosing a cataract involves a comprehensive eye examination by an ophthalmologist. The following steps are typically taken: Patient History: Discuss symptoms, medical history, and any medications being taken. Visual Acuity Test: Measures how well you can see at various distances using an eye chart. This helps determine the extent of vision impairment. Slit-Lamp Examination: Uses a special micr…	Cataract diagnosis involves a comprehensive eye examination, including: Visual Acuity Test: Measures the sharpness of your vision at various distances. Slit-Lamp Examination: A microscope with a bright light is used to examine the structures of your eye, including the lens. Retinal Exam: The doctor may dilate your pupils to get a better view of the retina and optic nerve. Glare Testing: Assess ho…	Diagnosing a cataract involves several steps: Medical History and Symptoms Review: The doctor will review your medical history and symptoms. Vision Test: A vision test, also called a visual acuity test, uses an eye chart to measure how well you can read a series of letters. Eye Structure Exam: An eye structure exam, also called a slit lamp exam, allows the doctor to see the structures at the fron…	Cataract diagnosis: Diagnosis is made through a combination of patient history, visual function assessment, and detailed ocular examination. Key steps include: History: onset and progression of visual symptoms—blur, glare/halos, reduced contrast, night vision problems, frequent Rx change. Visual assessment: UDVA/BCVA, manifest refraction, contrast sensitivity, glare testing, and, if indicated, me…
How will my eye doctor check for cataracts?	An eye doctor can check for cataracts as part of a dilated eye exam. If you’re age 60 or older, get a dilated eye exam every 1 to 2 years. The exam is simple and painless — your doctor will give you some eye drops to dilate (widen) your pupil and then check your eyes for cataracts and other eye problems	Your eye doctor will use several methods to check for cataracts during a comprehensive eye examination. Here are the key steps involved: Patient History: Initially, your doctor will discuss your vision symptoms and any difficulties you're experiencing, such as problems with glare, reading, or changes in your color perception. They'll also inquire about your overall health, any previous eye condit…	Your eye doctor will check for cataracts using several methods: Visual Acuity Test (VA): This test measures how well you see at various distances using an eye chart. Slit-Lamp Examination: A slit lamp allows your doctor to examine the structures at the front of your eye under high magnification, making it easier to spot abnormalities in the lens. Retinal Exam: After dilating your pupils with eye …	Your eye doctor will perform a comprehensive eye exam to check for cataracts. This will typically include: Visual Acuity Test (VA): This measures the sharpness of your vision at various distances using an eye chart. Slit-Lamp Examination: This uses a special microscope with a bright light to examine the structures of your eye, including the lens, for any signs of cloudiness or opacities indicativ…	An eye doctor will check for cataracts through several steps: Medical History and Symptoms Review: The doctor will review your medical history and symptoms. Vision Test: A vision test, also called a visual acuity test, uses an eye chart to measure how well you can read a series of letters. Eye Structure Exam: An eye structure exam, also called a slit lamp exam, allows the doctor to see the struct…	Your ophthalmologist will begin by asking about visual symptoms such as blurred vision, glare, halos, reduced contrast, or difficulty with night driving. Vision will be measured using UDVA and BCVA tests, sometimes with glare or contrast sensitivity assessment. After dilating your pupils, the doctor will examine the lens with a slit-lamp biomicroscope to look for opacities such as nuclear yellowi…
What is a dilated eye exam?	A dilated eye exam is the best thing you can do for your eye health! It’s the only way to check for eye diseases early on, when they’re easier to treat — and before they cause vision loss.The exam is simple and painless. Your eye doctor will check for vision problems that make it hard to see clearly, like being nearsighted or farsighted. Then your doctor will give you some eye drops to dilate (wi…	A dilated eye exam is a procedure where an eye care professional uses special eye drops to widen (dilate) your pupils. This dilation allows the doctor to examine the back of your eyes more thoroughly. Here’s what typically happens during a dilated eye exam: Eye Drops: The doctor applies drops that cause the muscles controlling your pupils to relax, allowing them to open wider than usual. This pro…	A dilated eye exam is a comprehensive eye examination where your eye doctor uses special eye drops to dilate (widen) your pupils. This allows a better view of the internal structures of your eyes, including the lens, retina, and optic nerve. Key Steps: Application of Eye Drops: The doctor will put dilating drops in your eyes, which takes about 15-30 minutes to fully widen your pupils. Examination…	A dilated eye exam is a procedure in which your eye doctor uses eye drops to widen (dilate) your pupils, allowing for a better view of the internal structures of your eye, including the retina, optic nerve, and blood vessels. This helps your doctor to diagnose and monitor various eye conditions, such as cataracts, glaucoma, macular degeneration, and diabetic retinopathy.	A dilated eye exam is a part of a comprehensive eye examination where the pupils are dilated using special eye drops. This dilation allows the ophthalmologist to get a better look at the back of your eye, including the entire retina, the macula, and the optic nerve. The process involves the following steps: The ophthalmologist puts a series of drops into your eyes which stimulate your pupils, cau…	A dilated eye exam is a comprehensive evaluation in which the ophthalmologist instills mydriatic drops to temporarily enlarge the pupil, allowing a clear view of the lens, vitreous, retina, and optic nerve. This facilitates detection of lens opacities (cataract), retinal disease, optic nerve pathology, and other intraocular abnormalities. The effect lasts several hours, during which near vision m…
Does poor vision in the elderly necessarily mean cataracts?	Visual impairment in elderly patients, particularly those over 70 years old, may not solely be attributed to age-related cataracts (ARCs). It is crucial to consider the potential coexistence of other age-related degenerative conditions such as age-related macular degeneration (AMD), idiopathic macular hole, idiopathic epiretinal membrane, and angle-closure glaucoma. Attributing visual decline sol…	No, poor vision in older adults is not necessarily due to cataracts, although cataracts are a common cause. There are several other eye conditions and systemic health issues that can affect vision in the elderly, including: Age-Related Macular Degeneration (AMD): This condition affects the macula, the part of the retina responsible for central vision, leading to a loss of central vision. Glaucoma…	No, poor vision in elderly individuals is not always due to cataracts. There are several other potential causes of vision problems in older adults, including: Age-Related Macular Degeneration (AMD): A common condition that affects the central part of the retina, leading to central vision loss. Glaucoma: Increased intraocular pressure can damage the optic nerve, causing peripheral vision loss. Dia…	No, poor vision in the elderly is not always due to cataracts. While cataracts are a common cause of vision loss in older adults, several other conditions can contribute to decreased vision. These include: Age-related macular degeneration (AMD): Affects central vision, making it difficult to see fine details. Glaucoma: Increased eye pressure can damage the optic nerve, leading to peripheral visio…	No, poor vision in the elderly does not necessarily mean cataracts. While cataracts are a common cause of vision loss in older adults, there are several other conditions that can also lead to vision problems. These include age-related macular degeneration, glaucoma, and diabetic retinopathy. Cataracts usually develop slowly and may not affect vision in the early stages. Over time, as the cataract…	No. Although cataracts are a common cause of visual decline in older adults, poor vision in the elderly can result from other ocular or systemic conditions such as AMD, diabetic retinopathy, glaucoma, corneal disease, optic neuropathy, or refractive error. A comprehensive eye examination is necessary to identify the exact cause and guide appropriate management.
Does a whitish appearance in the black part of the eye mean cataracts?	A white appearance in the black region of the eye necessitates differentiation between corneal opacification and leukocoria (white pupillary reflex). Corneal opacification may be attributed to primary corneal diseases or manifestations of other ocular pathologies. Conversely, leukocoria, most commonly caused by congenital cataracts, requires differentiation from other clinical entities such as re…	When the normally drk pupil appears white or has white spots, it can indicate several conditions, not just cataracts. This symptom is known as leukocoria. Here are a few possible causes: Cataracts: A common cause of leukocoria, where the lens of the eye becomes cloudy, obstructing clear vision and causing the pupil to appear white. Retinoblastoma: A serious but rare type of eye cancer that can oc…	Not necessarily. While a white or cloudy appearance in the pupil can indicate a cataract, it can also be caused by other eye conditions. It's essential to have a thorough eye examination by an ophthalmologist to determine the exact cause. Conditions like retinoblastoma, persistent fetal vasculature, and other ocular diseases can also present with a white pupil (leukocoria). Accurate diagnosis and…	No, a white appearance in the black area of the eye (pupil) does not always indicate a cataract. While a mature cataract can cause the pupil to appear white, several other conditions can also lead to this appearance: Leukocoria: This is a general term for a white pupillary reflex and can be caused by various conditions, including cataracts, retinoblastoma (a rare eye cancer), Coats' disease, and …	A white appearance in the pupil, also known as leukocoria, is not always indicative of cataracts. While cataracts can cause a white or cloudy appearance in the pupil, other serious eye conditions, including retinoblastoma, can also present with a white pupil. Additionally, a cloudy cornea may be mistaken for a white pupil1. Therefore, any appearance of a white pupil should prompt immediate evalua…	Not always. A whitish appearance in the pupil (black part of the eye) can be caused by a dense cataract, but it may also result from other serious conditions such as retinoblastoma, corneal opacity, or intraocular inflammation. Any new or unexplained whiteness in the pupil should be promptly evaluated by an ophthalmologist to determine the cause and initiate appropriate management.
How to determine whether a person has developed a cataract?	Cataracts are identified through comprehensive eye exam—slit-lamp microscopy confirms lens changes, VA testing quantifies visual impact, and history helps exclude other causes. No imaging is typically needed unless coexisting pathology is suspected.	How do you know if someone has a cataract? Watch for gradual blurry vision, glare or halos around lights (especially at night), colors that look dimmer or yellowed, and frequent changes in glasses. These signs suggest a cataract, but the only way to know for sure is a complete eye exam. At the visit we check vision with and without new glasses, then dilate the pupil and look at the lens with a mi…	Determining cataract presence involves a full ocular exam: VA measurement, refraction, and slit-lamp inspection of the lens for opacities. Ancillary tests like potential acuity meter (PAM) or glare testing may be used for surgical planning.	How to determine if a person has a cataract 1) Symptoms that raise suspicion Gradual, painless blur; trouble with night driving. Glare/halos from lights; reduced contrast or color “yellowing.” Frequent prescription changes (often a myopic shift, “second sight”). Monocular double vision (doubling with one eye open). 2) What confirms it (in clinic) Best-corrected visual acuity testing and refractio…	We confirm cataract by clinical exam—typically slit-lamp evaluation revealing nuclear sclerosis, cortical changes, or PSC. Functional impact is assessed with VA testing, glare testing, and patient-reported visual symptoms.	Determining whether a person has developed a cataract requires correlating symptoms with clinical findings. Key symptoms include gradual, painless visual blur, glare or halos, reduced contrast sensitivity, and frequent refractive changes such as myopic shift. On slit-lamp biomicroscopy after dilation, lens opacities—nuclear yellowing, cortical spokes, or posterior subcapsular plaques—can be direc…
There are a lot of dark shadows floating in front of my eyes. Am I developing a cataract?	The phenomenon of seeing dark shadows drifting across one's vision is called "vitreous opacities" (commonly known as floaters). This condition is primarily caused by age-related liquefaction of the vitreous humor. Other possible causes include hemorrhage within the vitreous cavity or it may serve as a precursor to retinal detachment. To determine the underlying cause of vitreous opacities, a comp…	The presence of floating black shadows or spots in your vision, often referred to as ""floaters,"" are usually not a sign of cataracts. Floaters are typically caused by small pieces of debris that float in the vitreous, the gel-like substance inside the eye. They are more common as we age and the vitreous starts to liquefy and shrink. Cataracts, on the other hand, involve clouding of the lens ins…	The presence of floating black spots in your vision is more likely due to floaters, not cataracts. Floaters are small clumps of cells or gel inside the vitreous (the clear gel-like substance inside your eye) that cast shadows on the retina. Cataracts cause a clouding of the lens inside your eye, leading to blurry vision, glare, and difficulty with night vision, but they do not cause floaters. Flo…	The presence of floaters (dark spots or specks that drift across your field of vision) is not a symptom of cataracts. Floaters are usually caused by changes in the vitreous humor, the gel-like substance that fills the inside of your eye. As we age, the vitreous can shrink and become stringy, casting shadows on the retina that appear as floaters. While floaters are generally harmless, they can som…	Seeing black spots or “floaters” drifting in your vision is not typically a symptom of cataracts. Instead, these floaters are usually caused by age-related changes in the vitreous humor, the gel-like substance that fills your eye12. Floaters can appear as dark specks, squiggly lines, or cobwebs in your vision. They move as your eyes move and seem to dart away when you try to look at them directly…	Floaters—perceived as dark spots, threads, or cobweb-like shadows—are usually caused by changes in the vitreous gel (e.g., posterior vitreous detachment) rather than cataracts. Cataracts affect the lens and typically cause blurred vision, glare, or reduced contrast, not moving shadows. However, new-onset or sudden increase in floaters, especially if accompanied by flashes of light or a curtain-li…
It's already clear that I have a cataract. Why do I still need to take so many other tests?	The presence of a cataract can often be readily ascertained by an experienced ophthalmologist upon slit-lamp examination. However, not all patients present with isolated cataracts; many exhibit concomitant ocular pathologies. These comorbidities significantly influence the surgical risk profile and visual prognosis of the patient. Therefore, a comprehensive ophthalmological evaluation, including …	Even after a cataract diagnosis, additional tests are important to ensure comprehensive eye health and to prepare for potential cataract surgery. Here are a few reasons why these tests are necessary: Assessing Overall Eye Health: Additional tests help evaluate the health of the entire eye, including the retina and optic nerve. Conditions such as diabetic retinopathy or macular degeneration could …	Even though a cataract diagnosis is confirmed, additional tests are crucial for several reasons: Assessing Severity: To determine the extent of the cataract and how much it affects your vision. Evaluating Overall Eye Health: To check for other eye conditions that might affect surgery outcomes, such as glaucoma or macular degeneration. Surgical Planning: To measure the eye's shape and size for sel…	Even with a confirmed cataract diagnosis, additional tests are necessary to: Assess Overall Eye Health: These tests help identify any other ocular conditions (e.g., glaucoma, macular degeneration) that could affect your vision or surgical outcome. Determine Cataract Severity: Tests like visual acuity and glare testing quantify the impact of the cataract on your vision, aiding in surgical decision…	Even after a cataract diagnosis, additional tests are important for several reasons: Confirming the Diagnosis: While initial symptoms may indicate a cataract, further tests can confirm the diagnosis and assess the extent of the cataract. Evaluating Overall Eye Health: Other eye conditions can coexist with cataracts. Comprehensive eye exams can identify conditions such as glaucoma, macular degener…	Even with a confirmed cataract, additional tests are needed to assess overall ocular health, exclude coexisting pathology, and plan safe, effective surgery. Conditions such as AMD, diabetic retinopathy, glaucoma, corneal disease, or macular edema can also affect vision and surgical outcomes. Preoperative evaluation may include OCT of the macula, corneal topography, endothelial cell count, and bio…
Cataract Surgery
Who needs cataract surgery?	Your eye doctor will probably suggest cataract surgery if you have vision loss that gets in the way of everyday activities like reading, driving, or watching TV. Your doctor might also recommend surgery even if your cataracts aren’t the main cause of your vision problems. For example, you may need to have cataracts removed so your doctor can see into the back of your eye. This can help them track…	Cataract surgery is recommended for individuals whose cataracts cause significant visual impairment that affects their daily activities and quality of life. Here are specific indications for considering cataract surgery: Visual Acuity: When cataracts result in decreased visual acuity that affects tasks such as driving, reading, or recognizing faces, despite the best possible glasses prescription.…	Cataract surgery is typically recommended for individuals who: Visual Impairment: Experience significant vision loss that interferes with daily activities like reading, driving, or recognizing faces. Quality of Life: Find that cataracts impact their quality of life and ability to perform tasks, leading to frustration or difficulty. Safety Concerns: Have safety concerns due to poor vision, such as…	Cataract surgery is generally recommended when cataracts significantly affect vision and interfere with daily activities like reading, driving, or recognizing faces. However, the decision for surgery is individualized, and several factors are considered: Visual Acuity (VA): How much the cataract reduces visual sharpness. Symptoms: The degree of glare, halos, or double vision. Impact on Daily Life…	Cataract surgery is typically suggested when vision loss from cataracts interferes with everyday activities such as reading, driving, or watching TV1. If cataracts are causing difficulties with daily activities, you should speak to your eye doctor about having cataract surgery2. The decision to have surgery should not be based solely on your eye test (visual acuity) results. Personal factors such…	Cataract surgery is indicated when lens opacity causes visual impairment that interferes with daily activities and cannot be adequately corrected with spectacles or other measures. Indications include reduced BCVA, glare disability, or contrast loss affecting reading, driving, or occupational tasks. Surgery may also be required for medical reasons, such as lens-induced glaucoma, phacolytic inflam…
How to Choose a Cataract Surgeon	Take These Steps to Select an Ophthalmologist for Cataract Surgery 1. Talk with your regular eye doctor: If your current eye doctor is an ophthalmologist, they may be able to do your surgery. Depending on what you need, they may recommend someone else instead. For example, some surgeons offer premium lenses that your current ophthalmologist may not. 2. Check with family and friends: Talk with peo…	Choosing a cataract surgeon is an important decision that can impact the outcome of your cataract surgery. Here are key factors to consider when selecting a surgeon: Credentials and Experience: Look for a board-certified ophthalmologist who specializes in cataract surgery. Experience matters, so inquire about how many cataract surgeries the doctor has performed and their success rates. Referrals …	Choosing a cataract surgeon is crucial for ensuring the best outcomes. Here are some tips: Experience and Credentials: Look for a surgeon who is board-certified in ophthalmology and has extensive experience performing cataract surgeries. Referrals and Reviews: Ask your GP or optometrist for recommendations. Reading patient reviews and testimonials can also provide insights into the surgeon's repu…	Choosing the right cataract surgeon is crucial for a successful outcome and a positive surgical experience. Here are key factors to consider: Board Certification: Ensure the surgeon is board-certified by the American Board of Ophthalmology (ABO), indicating they meet rigorous standards for training and expertise. Experience: Inquire about the surgeon's experience specifically with cataract surger…	Choosing a cataract surgeon is an important decision. Here are some steps to help you make an informed choice: Consult Your Regular Eye Doctor: If your current eye doctor is an ophthalmologist, they may be able to perform your surgery. Depending on your specific needs, they may recommend another surgeon1. Ask Family and Friends: Speak with people in your area who have had cataract surgery. Their …	Select a surgeon with specialized training in ophthalmology, extensive cataract surgery experience, and a record of good surgical outcomes. Key considerations include: Credentials & experience: board certification, fellowship training, high annual surgical volume. Technology & techniques: availability of modern phacoemulsification systems, femtosecond laser assistance, premium IOL options, and ad…
How do I prepare for cataract surgery?	You’ll probably need to take a few steps to get ready for your cataract surgery. Your eye doctor will tell you exactly what you need to do. Before your surgery Visit your eye doctor. About a week before your surgery, your eye doctor will do some tests to measure the size and shape of your eye. These tests help your eye doctor choose the right kind of artificial lens (called an intraocular lens, o…	Preparing for cataract surgery involves several steps to ensure a smooth procedure and recovery. Here are the key actions to take: Preoperative Assessment: You'll undergo a thorough eye examination. This includes measurements of your eye to determine the appropriate power for the intraocular lens (IOL) that will replace your clouded lens. Medical Evaluation: Discuss your overall health and any me…	To prepare for cataract surgery, follow these steps: Pre-Surgical Evaluation: Undergo a thorough eye exam and pre-operative measurements to determine the appropriate intraocular lens (IOL) for your eye. Medications: Inform your ophthalmologist of all medications you're taking. You may need to stop certain medications temporarily. Eye Drops: Use prescribed antibiotic and anti-inflammatory eye drop…	Preparing for cataract surgery involves several steps to ensure a smooth and successful procedure: Pre-operative Assessment: Your ophthalmologist will perform a comprehensive eye exam, including measuring your eye's dimensions and the cataract's density. This helps to determine the appropriate IOL power for your specific needs. Medical History Review: Discuss your medical history, current medicat…	Preparing for cataract surgery involves several steps: Pre-Surgery Consultation: Your eye needs to be measured before the surgery so the best intraocular lens (IOL) can be selected1. Your eye doctor will do some tests to measure the size and shape of your eye2. Medications: You may be instructed not to eat or drink anything 12 hours before cataract surgery2. Your eye doctor may also advise you to…	Preparation involves both medical evaluation and practical planning: Comprehensive eye exam: confirm diagnosis, assess ocular surface, rule out comorbidities (e.g., AMD, DR, glaucoma). Preoperative testing: biometry for IOL power, keratometry/corneal topography, OCT macula, endothelial cell count when indicated. Systemic health check: control of DM, HTN, and other chronic conditions; review medic…
What happens during cataract surgery?	During surgery, your eye doctor will remove the cloudy lens from your eye and replace it with an artificial lens (called an intraocular lens, or IOL). The surgery lasts about 1 hour and is almost painless. Usually, you’ll be awake during cataract surgery. You might notice lights or motion, but you won’t be able to see what your doctor is doing. Your eye doctor can give you medicine to help you st…	Cataract surgery is a common and generally safe procedure that involves the removal of the eye's clouded lens and, typically, its replacement with a clear artificial lens called an intraocular lens (IOL). Here's a step-by-step overview of what happens during cataract surgery: Preparation: Before the surgery, your eye will be numbed using local anesthesia to ensure comfort throughout the procedure…	During cataract surgery, the following steps typically occur: Anesthesia: You’ll receive local anesthesia to numb the eye. Sometimes, a sedative is given to help you relax. Incision: The surgeon makes a small incision in the cornea, the clear front part of the eye. Capsulorhexis: A circular opening is created in the lens capsule, the thin, clear membrane that surrounds the lens. Lens Removal: Usi…	Cataract surgery is typically an outpatient procedure, usually taking less than an hour. Here's a general outline of the process: Anesthesia: Numbing eye drops are administered to ensure your comfort. You may also receive medication to help you relax. Incision: A small incision is made in your cornea, the clear front part of your eye. This can be done with a blade or a femtosecond laser. Phacoemu…	Cataract surgery is a procedure performed by an ophthalmologist to remove the cloudy lens of the eye and replace it with a clear artificial lens12. Here’s a step-by-step description of what happens during the surgery: Numbing Eye Drops: The ophthalmologist places numbing eye drops in your eye so you don’t feel pain2. They may also give you medicine to help you relax2. Incisions: The surgeon makes…	Cataract surgery is typically performed under local anesthesia with topical or intracameral agents, often combined with mild sedation. After sterile preparation and draping, a small corneal incision is made. The surgeon opens the anterior lens capsule (capsulorhexis), fragments the cloudy lens using phacoemulsification, and aspirates the material. A folded IOL is then inserted into the capsular b…
What happens after cataract surgery?	Your eye doctor will explain how to protect your eye after cataract surgery. They’ll give you eye drops to help your eye heal, and you may need to wear a special eye shield or glasses. You may also need to avoid some activities for a few weeks — like touching your eye, bending over, or lifting heavy things. Your eye may feel a bit itchy or uncomfortable and sensitive to light and touch. After 1 o…	After cataract surgery, you can expect a period of recovery during which your vision will improve, and you will need to take specific precautions to ensure proper healing. Here’s what typically happens: Immediate Postoperative Period: You will spend a short time in a recovery area immediately after surgery to ensure there are no immediate complications, such as excessive eye pressure or an advers…	After cataract surgery, you can expect the following: Immediate Recovery: You’ll rest in a recovery area briefly before going home. Your eye will be covered with a protective shield. Vision: Vision may be blurry initially but typically improves within a few days. Colors might appear brighter. Eye Drops: Use prescribed antibiotic and anti-inflammatory eye drops to prevent infection and reduce infl…	After cataract surgery, you will typically be monitored for a short period before being discharged home the same day. You'll likely have a shield over your eye for protection. Immediately After Surgery: Mild discomfort, scratchiness, or a foreign body sensation in the eye is common. Vision may be blurry initially but should improve gradually over a few days to weeks. Post-operative Care: Eye Drop…	After cataract surgery, the patient typically experiences a recovery period. Here’s what generally happens: Immediately After Surgery: The patient will go home with a patch over the operated eye, which may need to be kept on for a few days. The patient may also need to avoid strenuous activities that can put extra pressure on the eye. Mild discomfort and itchiness are normal and should start to f…	Vision often improves within days, though full stabilization may take several weeks. You’ll use prescribed topical antibiotics and anti-inflammatory drops to prevent infection and control inflammation. A protective eye shield may be worn, especially during sleep, for the first few nights. Mild discomfort, redness, and light sensitivity are common early but usually resolve quickly. Follow-up visit…
how to do Anaesthetic options during cataract surgery	Your anaesthetic options will be discussed with you at your initial appointment and pre-operative assessment. There are four main anaesthetic options: Anaesthetic drops: used in all cataract surgeries, these drops numb the eye Sub-tenon block: a form of local anaesthesia that boths numbs the eye and optic nerve Sedation: relaxes you and puts you in a 'semi-awake' state General anaesthesia: only u…	During cataract surgery, various anaesthetic options are available to ensure comfort and minimize pain. The choice of anesthesia depends on the specific needs of the patient, the complexity of the surgery, and the surgeon's preferences. Here are the primary anaesthetic options used during cataract surgery: Topical Anesthesia: This involves the application of anesthetic eye drops to numb the surfa…	Cataract surgery can be performed using various types of anesthesia to ensure patient comfort. The choice of anesthesia depends on the patient's health, preferences, and the surgeon's recommendation. Here are the main anesthetic options: Topical Anesthesia: Method: Eye drops are used to numb the surface of the eye. Advantages: Minimal sedation, quick recovery, and fewer systemic risks. Ideal For:…	Anesthesia for cataract surgery aims to ensure patient comfort and safety throughout the procedure. There are several options available, and the choice depends on individual patient factors, surgeon preference, and the specific surgical technique. Topical Anesthesia: Description: Numbing eye drops are applied directly to the surface of the eye. Advantages: Minimally invasive, rapid onset, avoids …	There are several anaesthetic options available for cataract surgery: Topical Anesthesia: This involves the use of anaesthetic eye drops. It’s the most common form of anesthesia used during cataract surgery because it allows the patient to be conscious and responsive to any instruction. Sub-Tenon Block: Also known as a “sub-Tenon anaesthesia” or “eye block”, this is a form of local anesthesia giv…	Anaesthetic options for cataract surgery (what to use, when, and why) Goal: keep the eye comfortable and still, while minimizing systemic risk and recovery time. 1) Topical + intracameral anesthesia (numbing drops ± preservative-free lidocaine in the AC) Use when: routine phaco with cooperative patient. Pros: fastest recovery, no needle risks, maintains ocular motility for quicker vision recovery…
What Are the Risks of Cataract Surgery?	The main risk of not having a cataract removed is that you will be living with compromised vision from the cataract that is known to result in a higher incidence of falls as well as other problems. If your vision is not bothersome and you feel you can get around and do all activities of daily living, there is no harm in waiting. It is possible to wait too long, making the cataract operation more …	Choosing not to remove a cataract can lead to several potential risks and complications, depending on the stage and severity of the cataract. Here are the key risks associated with not undergoing cataract surgery when needed: Progressive Vision Loss: Cataracts will generally continue to worsen over time, progressively clouding the lens and diminishing vision. This can interfere with daily activit…	Not removing a cataract can lead to several risks and complications, including: Progressive Vision Loss: Cataracts can continue to cloud the lens, leading to worsening vision, which can significantly impair daily activities. Increased Risk of Falls and Accidents: Poor vision can increase the risk of falls and accidents, particularly in older adults. Decreased Quality of Life: Ongoing vision impai…	While cataracts typically progress slowly, there are risks associated with delaying or not removing them: Decreased Vision: Cataracts will continue to worsen, leading to further decline in visual acuity, increased glare, and difficulty with night vision. This can significantly impact daily activities and quality of life. Increased Risk of Falls: Poor vision due to cataracts can increase the risk …	If a cataract is not removed, the main risk is living with compromised vision, which can result in a higher incidence of falls and other problems1. As the cataract continues to worsen over time, it can cause a continual reduction of vision2. This can affect activities such as driving, especially in low light conditions or at night32, and can impact overall quality of life2. It can also interfere …	While modern cataract surgery has a high safety profile and success rate, potential risks include: Infectious/inflammatory: endophthalmitis, toxic anterior segment syndrome (TASS). Intraoperative: posterior capsule rupture, zonular dialysis, dropped lens fragments. Postoperative: cystoid macular edema, corneal edema or decompensation, elevated IOP, secondary glaucoma. IOL-related: decentration, d…
How can BPH medicine affect my eyes in surgery?	BPH medicine and cataract surgery Do you take medicine for BPH (an enlarged prostate) and plan to have cataract surgery? If you do, tell your ophthalmologist before your surgery that you take this medicine. BPH medicines (known as alpha-blockers) can affect the muscles inside your eye during surgery. If your eye surgeon knows you take them, he or she can prepare for these effects. The iris (color…	Medications commonly used to treat benign prostatic hyperplasia (BPH), particularly alpha-blockers like tamsulosin (Flomax), can have significant implications for eye surgery, including cataract and other types of ocular surgeries. This phenomenon is known as Intraoperative Floppy Iris Syndrome (IFIS). Intraoperative Floppy Iris Syndrome (IFIS): Characteristics: IFIS is characterized by a flaccid…	Benign prostatic hyperplasia (BPH) medications, specifically alpha-blockers such as tamsulosin (Flomax), can affect the eyes during cataract surgery. Here's how: Intraoperative Floppy Iris Syndrome (IFIS): Description: Alpha-blockers can cause a condition known as Intraoperative Floppy Iris Syndrome (IFIS), where the iris becomes floppy and behaves unpredictably during surgery. This can make the …	Some medications used to treat benign prostatic hyperplasia (BPH) can affect the eyes during and after cataract surgery. Alpha-1 blockers, such as tamsulosin (Flomax), can cause a condition called Intraoperative Floppy Iris Syndrome (IFIS). IFIS can make the iris (the colored part of the eye) floppy and difficult to control during surgery, potentially leading to complications like a torn iris or …	BPH (Benign Prostatic Hyperplasia) medications, known as alpha-blockers, can affect the muscles inside your eye during cataract surgery. These medicines include tamsulosin (Flomax®), terazosin (Hytrin®), doxazosin (Cardura®), prazosin (Minipress®), and alfuzosin (Uroxatral®). The iris (colored part of your eye) has muscles that control the size of your pupil (the black circle inside the iris). Du…	Alpha-1 adrenergic antagonists for BPH, especially tamsulosin, can cause intraoperative floppy iris syndrome (IFIS)—characterized by poor mydriasis, iris billowing, and prolapse during phacoemulsification. IFIS increases surgical difficulty and complication risk, and the effect may persist months or years after stopping the drug. Always inform your ophthalmologist about current or past use so the…
Can I have cataract surgery while being treated for cancer?	Yes, cataract surgery can often be performed during cancer treatment, but timing and safety depend on your overall medical status and the nature of the therapy. Factors to consider include immune suppression from chemotherapy, targeted therapy, or corticosteroids (increased infection risk), effects on wound healing, and systemic stability for anesthesia. Coordination with your oncologist is essen…	Usually yes. Modern cataract surgery uses a tiny incision and topical anesthesia, so bleeding and systemic stress are minimal. The key is timing and teamwork with your oncology team. How we time it: We avoid the low-count period after chemo and book surgery when your blood counts have recovered. If you’re on bevacizumab or similar anti-VEGF drugs, we space surgery about a month away from injectio…	Often yes. Phaco + IOL under topical/MAC is low-risk. We coordinate timing with your oncologist to avoid periods of immunosuppression. When it’s reasonable: Clinically stable, afebrile, no active infection; PS/ECOG acceptable. Counts recovered between chemo cycles (typical window: week 2–3, per regimen). Many centers aim for ANC ≥1.0–1.5×10⁹/L and PLT ≥50–80×10⁹/L (final call by oncology/anesthes…	Often yes, but the exact timing and safety depend on your overall health and the type of cancer treatment you are receiving. Some treatments — such as chemotherapy, targeted therapy, or steroids — can lower your immune system, slow wound healing, and increase the risk of infection. Your eye doctor will work closely with your cancer specialist to choose the safest time for surgery, which might mea…	Yes, but it depends on your health and your cancer treatment schedule. Some treatments can weaken your immune system and slow healing, so the timing needs to be right. Your eye doctor and cancer doctor will work together to choose the safest time — often between treatments or after a therapy course — so you can heal well and recover safely.	Often yes, but the timing and safety depend on your overall health and the type of cancer treatment you’re having. Some treatments, like chemotherapy, targeted therapy, or steroids, can weaken your immune system, slow healing, or increase the risk of infection. Your eye doctor will work closely with your cancer doctor to decide the safest time — sometimes scheduling surgery between treatment cycl…
When is the timing of cataract surgery	There is no universally applicable surgical timing for cataracts. The optimal timing for cataract surgery is individualized, taking into account each patient's preferences, occupational demands, and desired quality of life. Cataracts that significantly impact visual quality, interfere with the patient's work or daily activities, or necessitate early intervention for the treatment or prevention of…	The timing of cataract surgery is primarily determined based on the impact the cataract has on your daily life and vision, rather than solely on the cataract's physical characteristics. Here are some factors that help determine the right time for cataract surgery: Vision Impairment: Surgery is typically recommended when cataracts cause enough vision loss to interfere with daily activities such as…	The timing of cataract surgery depends on several factors related to the patient's vision, lifestyle, and overall eye health. Here are key considerations for determining the optimal timing: Impact on Daily Activities: Visual Impairment: If cataracts significantly impair your ability to perform daily activities such as reading, driving, working, or watching TV, it may be time for surgery. Quality …	The timing of cataract surgery is a personal decision that should be made in consultation with your eye doctor. There is no one-size-fits-all answer, as the best time for surgery will depend on several factors, including: Severity of Symptoms: Mild Symptoms: If your cataracts are causing only minor vision problems (e.g., slightly blurred vision, mild glare) and don't significantly interfere with …	The timing of cataract surgery is typically determined by the impact of the cataract on the patient’s daily life and activities. The American Academy of Ophthalmology suggests considering the following questions to help determine if it’s time for cataract surgery: Are your cataracts impacting your daily or occupational activities? Are your cataracts affecting your ability to drive safely at night…	The timing of cataract surgery is typically based on the individual patient’s needs and lifestyle. Cataract surgery is usually recommended when cataracts begin to affect your quality of life or interfere with daily activities, such as reading, driving, or watching television. In the early stages, cataracts may not change vision significantly and minor changes may be improved with prescription gla…
Is it true that cataract surgery can only be carried out when the cataract is "mature" (when vision is severely impaired or lost)?	This is a misconception. With modern medical advancements, cataract surgery is no longer bound by traditional notions of "waiting until the cataract is 'ripe'" or "delaying until vision is completely lost". Instead, the current standard is "intervention when vision becomes impaired"—and in some cases, "surgery may be indicated even with preserved vision". The former scenario refers to cases where…	The belief that cataract surgery should only be performed when the cataracts are ""ripe"" or when vision is severely impaired is outdated. Modern medical advancements allow for safer and more effective cataract surgery, and it is no longer necessary to wait until the cataract is fully mature or until vision is significantly deteriorated. Here are the modern considerations for cataract surgery tim…	No, the idea that cataracts need to be "ripe" or that you need to be almost blind before having surgery is outdated. Modern cataract surgery can be performed at any stage when the cataract begins to significantly affect your quality of life or vision. Here are the key points: Impact on Daily Life: Surgery is recommended when vision problems interfere with daily activities such as reading, driving…	No, the idea that cataracts need to be "ripe" or cause complete vision loss before surgery is a misconception. Modern cataract surgery techniques allow for intervention at earlier stages when the cataract starts to impact daily activities or quality of life. In the past, waiting for cataracts to mature was common due to limitations in surgical techniques. However, advancements in technology and s…	The belief that cataract surgery can only be performed when the cataract is “ripe” or when vision is completely lost is not accurate. Modern medical guidelines suggest that the decision to perform cataract surgery should be based on the degree to which the cataract affects a person’s quality of life1234. Cataract surgery is a procedure to remove the lens of the eye, which has become cloudy due to…	No. Modern cataract surgery does not require the lens to be “mature” before removal. Surgery is recommended when lens opacity causes visual impairment that affects daily activities and cannot be corrected adequately with glasses. Operating before the cataract becomes dense often allows for safer phacoemulsification, reduces surgical complications, and improves postoperative visual outcomes. The d…
Why are so many examinations required before cataract surgery?	Preoperative Examinations for Cataract Surgery Include: Blood tests (fasting required) Electrocardiogram (ECG) Blood pressure measurement Intraocular pressure (IOP) check Lacrimal duct irrigation IOL power calculation (intraocular lens measurement) Corneal endothelial cell density assessment Corneal topography Ocular B-scan ultrasound Macular OCT (optical coherence tomography) Depending on indivi…	Performing various tests before cataract surgery is crucial for several reasons. These preoperative assessments help ensure the safety of the surgery and optimize the outcome. Here’s why these evaluations are necessary: Accurate Lens Power Calculation: Detailed measurements of the eye's length and the curvature of the cornea are taken to calculate the power of the intraocular lens (IOL) that will…	Preoperative examinations for cataract surgery are crucial for ensuring the safety and success of the procedure. Here’s why these examinations are important and what they typically involve: 1. Assess Overall Eye Health: Comprehensive Eye Exam: Includes visual acuity testing, intraocular pressure measurement, and slit-lamp examination to assess the overall health of the eye and identify any condit…	Cataract surgery requires a comprehensive set of examinations to ensure the best possible outcome and minimize risks. These tests serve several important purposes: Assessing Overall Eye Health: Dilated Eye Exam: This allows the ophthalmologist to evaluate the retina, optic nerve, and other structures for any underlying conditions that could affect surgery or recovery. Corneal Topography: This map…	There are several reasons why multiple tests are conducted before cataract surgery: Assess Eye Health: The tests help assess the overall health of your eyes1. They are quick, painless, and crucial for ensuring excellent outcomes after the cataract surgery1. Determine Lens Size and Power: Accurate eye measurements are important as they allow the surgeon to determine the appropriate size and power …	Preoperative testing ensures accurate diagnosis, rules out other causes of vision loss, and optimizes safety during cataract surgery. Ocular assessments—such as biometry for IOL power calculation, keratometry or corneal topography, slit-lamp and dilated fundus exam, and OCT macula—help plan surgery and predict visual outcomes. Additional tests like endothelial cell count or B-scan may be needed i…
Can the elderly tolerate cataract surgery?	Yes. Most elderly patients tolerate cataract surgery well because it is typically performed under topical or local anesthesia with minimal systemic stress. Preoperative assessment ensures that cardiovascular, respiratory, and systemic conditions are stable. Modern small-incision phacoemulsification is quick, minimally invasive, and associated with low complication rates, making it safe even in ad…	Yes. Age by itself is not a reason to avoid surgery. Modern cataract surgery (small corneal incision with an intraocular lens, IOL) is brief and usually done with topical anesthesia and light sedation, so most people in their 80s–90s tolerate it well when medical conditions are reasonably controlled. Why it’s usually safe Procedure time ~10–20 minutes; minimal blood loss and low heart–lung stress…	Usually yes. The operation is quick, uses a tiny incision, and is done with numbing drops and light sedation rather than full anesthesia. Even people in their late 80s or 90s do well when their general health is reasonably stable. We double-check your heart and lung status, blood pressure, and blood sugar, and make sure there’s no infection. If you take blood thinners, you will usually keep them …	Being older doesn’t mean you can’t have cataract surgery. The operation is quick, safe, and uses gentle anesthesia, so most people, even in advanced age, tolerate it well. As long as your overall health is stable, age alone isn’t a reason to avoid the surgery — and it can greatly improve your daily life and independence.	Yes. Most elderly people can tolerate cataract surgery very well. The procedure is done under local or eye-drop anesthesia, takes only about 10–20 minutes, and places very little stress on the body. Before surgery, your doctor will check your overall health to make sure it’s safe. With modern techniques, even patients in their 80s or 90s can have excellent results.、	Yes, the vast majority of elderly patients tolerate cataract surgery well. Here’s a concise clinical perspective: Key Evidence: Success Rate: >95% of patients aged ≥80 achieve significant visual improvement without major complications (AAO/ESCRS data). Safety Profile: Modern phacoemulsification (small-incision surgery) is minimally invasive (<30 mins; topical anesthesia). Risk Assessment: Systemi…
Can cataract be left untreated or treated in only one eye?	Yes, you can leave a cataract untreated if it doesn’t bother your vision much or isn’t causing eye problems. If both eyes have cataracts, the doctor may operate on one eye first and wait before doing the other. Sometimes only one eye needs surgery. But if one eye is treated and the other still has a big cataract, your eyes may not work well together, and you could get eyestrain or poor depth perc…	You don’t have to rush into cataract surgery if you’re still seeing well and the eye is healthy. We can watch it with periodic exams and move to surgery when vision starts to interfere with reading, driving, or safety. We shouldn’t wait if the cataract becomes very dense, causes high eye pressure or inflammation, or prevents us from checking the retina. It’s also acceptable to fix just one eye fi…	Yes, you can observe a cataract if vision still meets your daily needs and the eye is otherwise healthy. Yes, you can operate on one eye only—we usually treat the worse eye first, then reassess. When observation is reasonable Reading/working/driving are acceptable to you. No red flags (eye pain, sudden blur), and pressures/exam are stable. You can return for routine reviews (about every 6–12 mont…	You don’t always need to have a cataract removed right away, and sometimes surgery on one eye is enough if the other eye is still seeing clearly. But if the untreated eye’s vision is much worse, you might notice imbalance, blurred depth perception, or headaches when both eyes try to work together. That’s why your doctor will check both eyes and decide the safest and most comfortable plan for you.	Cataract surgery is usually done when the cataract is affecting your quality of life. If it’s not, you can wait, but your doctor will want to monitor it regularly. It’s common to treat one eye first and decide later if the other needs surgery. In some people, leaving a cataract in one eye can cause problems with depth perception or eyestrain, so the timing of surgery for each eye is planned to ke…	Yes, a cataract can be left untreated if it causes little or no visual disturbance and does not lead to complications such as lens-induced glaucoma or uveitis. Regular monitoring is important to track progression and detect any risk to ocular health. If cataract surgery is indicated in both eyes, it is common to operate on one eye first, allow healing and refractive stabilization, and then procee…
Can patients with underlying diseases such as hypertension and diabetes undergo cataract surgery?	Yes. Most people with high blood pressure or diabetes can have cataract surgery safely. The important thing is to make sure these conditions are well controlled before the operation. Your eye doctor will usually work with your family doctor to check your blood pressure and blood sugar levels, and may arrange extra tests to make surgery as safe as possible.	Yes. Most people with hypertension or diabetes can safely have modern cataract surgery when their conditions are reasonably controlled and the plan is coordinated with their medical team. Before scheduling Blood pressure: Proceed if controlled. Elective surgery is commonly deferred when BP ≥180/110 mmHg or if symptomatic (chest pain, severe headache). Many centers aim for <160/100 when feasible. …	Yes. Age and common medical conditions like hypertension and diabetes rarely prevent modern cataract surgery. We coordinate with your medical doctors to optimize control and plan anesthesia and medications safely. When it’s usually fine Blood pressure and blood sugar are reasonably controlled. No fever or active infection; you can use eye drops and attend follow-ups. Surgery done with topical ane…	Having high blood pressure or diabetes doesn’t mean you can’t have cataract surgery. The key is making sure your health is stable. When your blood pressure and blood sugar are under good control, the risk of complications is low, and recovery is usually smooth. Regular check-ups and following your doctor’s advice help make the surgery safer and the vision results better.	Yes, but timing and preparation are important. If your blood pressure or blood sugar is too high, surgery may be delayed until they are better controlled. This helps protect your overall health and your eyes. Before surgery, your medical team may order blood tests, adjust your medications, or schedule extra monitoring. With good planning, many patients with these conditions have successful catara…	Yes, most patients with hypertension or diabetes can safely undergo cataract surgery, provided their systemic conditions are well controlled before the operation. Hypertension: Blood pressure should be stabilized to reduce the risk of intraoperative bleeding and cardiovascular events. Diabetes mellitus: Good glycemic control lowers the risk of poor wound healing, postoperative infection, and prog…
Which individuals are not suitable for cataract surgery?	Not everyone is a good candidate for cataract surgery. If the cataract is mild and doesn’t affect daily activities, surgery may not be needed yet. People whose vision loss is mainly caused by other serious eye problems—such as advanced glaucoma, severe macular degeneration, or optic nerve damage—may not benefit much from surgery. Those with uncontrolled health conditions like very high blood pres…	Yes. Age alone is not a contraindication. Modern phacoemulsification with intraocular lens (IOL) implantation is brief, uses a tiny corneal incision, is usually done with topical anesthesia and light sedation, and is well tolerated even in people in their 80s–90s when medical conditions are reasonably controlled. Why it’s usually safe Surgery time is typically 10–20 minutes with minimal blood los…	Yes. Age itself is not a reason to avoid surgery. Modern cataract surgery uses a tiny corneal incision, takes about 10–20 minutes, and is usually done with topical anesthetic plus light sedation, so heart–lung stress is low—even in people in their 80s or 90s when medical conditions are reasonably controlled. Who is generally a good candidate Stable heart and lung status; blood pressure and blood …	Cataract surgery is generally safe but not suitable for all individuals. Contraindications include: Absolute Contraindications Active Ocular Infection Bacterial/viral keratitis, conjunctivitis, or endophthalmitis (risk of intraocular spread). Uncontrolled Systemic Disease Unstable cardiac conditions (recent MI, decompensated CHF), severe COPD, or uncontrolled HTN increasing anesthesia risk. Corne…	Not everyone needs or benefits from cataract surgery right away. You may not be suitable for surgery at this time if: The cataract is mild and does not affect your daily life — in this case, regular monitoring is enough. Other serious eye diseases (such as advanced glaucoma, severe macular degeneration, or optic nerve damage) are the main cause of vision loss, meaning surgery may not improve your…	Cataract surgery is generally safe and effective, but it may be postponed or avoided in certain situations: No significant visual impairment: if the cataract does not affect daily activities or visual function. Untreatable ocular pathology limiting vision: advanced optic atrophy, end-stage glaucoma, severe macular degeneration—where surgery would not meaningfully improve vision. Uncontrolled syst…
The child with congenital cataract is too young. Can the surgical treatment be postponed until he grows up a little?	Upon confirmation of the diagnosis of congenital cataract, surgical intervention should be performed as early as possible, contingent upon the overall systemic health of the patient.	For children with congenital cataracts, the decision on when to perform surgery is crucial and often cannot be delayed extensively. Here are the key considerations: Risk of Amblyopia: Congenital cataracts can obstruct the passage of light to the retina, leading to poor visual development known as amblyopia or lazy eye. The younger the child at the time of cataract removal, the better the potentia…	For children with congenital cataracts, early intervention is crucial. Delaying surgery can lead to irreversible amblyopia, commonly known as ""lazy eye,"" because the brain won't develop proper vision pathways. Ideally, surgery should be performed within the first few months of life. Waiting until the child is older can significantly impair their visual development.	No, children with congenital cataracts generally cannot wait until they are older to undergo surgery. Early intervention is crucial for several reasons: Visual Development: The first few months of life are a critical period for visual development. Cataracts obstruct the visual axis, preventing light from reaching the retina and hindering the development of the visual system. Delayed surgery can l…	The timing of cataract surgery in children, especially those with congenital cataracts, is a critical decision that depends on several factors: Severity of the Cataract: Severe cataracts that obstruct vision can impede the development of normal visual pathways in the brain. If left untreated, these can lead to irreversible vision loss, a condition known as amblyopia. Age of the Child: The ideal t…	Congenital cataracts, which are present at birth or develop during infancy, should ideally be treated as early as possible. The visual system undergoes rapid development during the first few years of life, and any disruption in this process can have long-term consequences. Therefore, it is essential to identify and treat congenital cataracts early to maximize visual outcomes. However, the timing …
IOL-related
What is an intraocular lens (IOL)?	The intraocular lens is the artificial replacement for your eye’s natural lens, implanted within the capsular bag. It restores the eye’s refractive ability after lens removal, is inert, and does not require replacement under normal circumstances.			An intraocular lens (IOL) is a synthetic, biocompatible lens implanted during cataract surgery to replace the eye's natural crystalline lens after its removal. Key Features: Function: Replaces the clouded natural lens to restore optical focus. Corrects refractive errors (myopia, hyperopia, astigmatism) when using advanced designs. Materials: Foldable acrylic/silicone: Allows insertion via small i…	IOLs are synthetic lenses, usually made of acrylic or silicone, inserted into the eye after cataract extraction. They focus incoming light onto the retina, replacing the function of the removed opacified lens without the need for external contact lenses or thick spectacles.	An intraocular lens is a clear, artificial lens implanted inside the eye to replace the natural crystalline lens removed during cataract surgery or clear lens extraction. Modern IOLs are made from biocompatible materials such as acrylic or silicone, and are designed to remain in the eye permanently without maintenance. They restore the eye’s focusing power and can be customized to correct refract…
A child's eyes are still developing. Will the intraocular lens need to be replaced in the future?	The intraocular lens (IOL) power is carefully calculated during implantation to account for the child's eye growth, usually eliminating the need for future IOL exchange. Any residual refractive error can be corrected with glasses.	For children who undergo cataract surgery and receive an intraocular lens (IOL) implant, the question of whether the IOL will need to be replaced as the child grows is important. Here are some key points to consider: IOL Selection: The power and type of IOL implanted in children are carefully calculated based on the child's eye size and estimated growth. Pediatric ophthalmologists aim to choose a…	In most cases, an intraocular lens (IOL) implanted during cataract surgery in children does not need to be replaced as the child grows. Modern IOLs are designed to last a lifetime. However, as the child's eye develops, adjustments may be needed, such as wearing glasses or contact lenses to correct any refractive errors. Regular follow-up appointments with an ophthalmologist are essential to monit…	Yes, it's very likely the intraocular lens (IOL) implanted during childhood cataract surgery will need to be changed in the future. Here's why: Axial Growth: A child's eye continues to grow throughout childhood and adolescence. The IOL power calculation is based on the eye's size at the time of surgery. As the eye grows, the original IOL may no longer provide the correct refractive power, leading…	In general, intraocular lenses (IOLs) implanted during cataract surgery are designed to be permanent and do not need to be replaced12. The lens is made up of a transparent, lightweight, and flexible material that may not cloud, move, and wear out in a lifetime1. However, there are rare circumstances where an IOL may need to be removed or replaced. These include: Incorrect Power: If the implanted …	Possibly. In pediatric cataract surgery, the eye continues to grow, and refractive power changes significantly during development. An intraocular lens (IOL) implanted at a young age may provide good vision initially, but over time, the child’s refractive needs can shift, resulting in residual myopia, hyperopia, or astigmatism. Often, these changes are managed with glasses or contact lenses rather…
How to choose the right IOL for cataract surgery？	Mono focal lenses Monofocal lenses have a fixed focal point. This means they provide clear vision at near, intermediate, or distance vision. As a result, many patients require glasses after cataract surgery. Combining a clearer distance focus in one eye with a clearer focus at arms’ length is a good option if you have no strong preferences and had good vision in both eyes, with or without glasses…	Choosing the right intraocular lens (IOL) for cataract surgery is an important decision that should be made based on your visual needs, lifestyle, and the specific recommendations of your ophthalmologist. Here are key factors to consider when selecting an IOL: Vision Goals: Consider what you want to achieve with your vision post-surgery. Do you need clear distance vision for driving? Are you will…	Choosing the right intraocular lens (IOL) for cataract surgery involves considering several factors to meet your specific visual needs and lifestyle. Here’s a guide to help you make an informed decision: Type of IOLs: Monofocal IOLs: These provide clear vision at one distance (usually far). Glasses may still be needed for near or intermediate tasks. Multifocal IOLs: These offer multiple focal poi…	Choosing the right intraocular lens (IOL) for cataract surgery is a personalized decision based on your visual needs, lifestyle, and budget. Here's an overview of the different types of IOLs: Monofocal IOLs: Provide clear vision at a single distance (usually distance). Most affordable option, typically covered by insurance. May require glasses for reading or intermediate vision. Toric IOLs: Corre…	Choosing the right intraocular lens (IOL) for cataract surgery involves several factors: Vision Needs: Consider your vision goals after cataract surgery1. For instance, if you’re comfortable wearing glasses after cataract surgery, a monofocal lens may be the right choice2. Astigmatism: If you want to avoid wearing distance glasses after cataract surgery and have astigmatism, a toric lens might be…	The optimal intraocular lens depends on your visual needs, ocular health, and lifestyle priorities. Selection is based on: Refractive goals: desire for glasses independence at distance, near, or both. Corneal astigmatism: toric IOLs correct significant regular astigmatism (>0.75–1.0 D). Binocular vision: multifocal or EDOF IOLs require good retinal health and binocular fusion; monovision or monof…
Do Images Look Different Sizes if Different Lenses Are in Each Eye?	After cataract surgery (removal of a cloudy lens from the eye), with one eye lensed for far vision, the other lensed for near vision, do images look larger in the eye set for far vision than in the eye set for near vision?Yes this is literally true, although many patients notice the smaller image first, and most people do not notice any differences when both eyes are open."	Yes, images can appear to be different sizes in each eye if different lenses are used in each eye, a condition known as aniseikonia. Aniseikonia occurs when there is a significant difference in the magnification power between the two eyes. This situation can arise after cataract surgery if different types of intraocular lenses (IOLs) are implanted in each eye or if there is a significant differen…	Yes, images can appear different in size if different lenses are placed in each eye, a phenomenon known as anisometropia or, in this specific context, anisometropic pseudophakia when it involves intraocular lenses (IOLs) after cataract surgery. Here’s how and why this happens: Magnification Differences: Different IOLs or a combination of an IOL in one eye and a natural lens or contact lens in the…	Yes, images can look different sizes if different intraocular lenses (IOLs) are in each eye. This phenomenon is a type of aniseikonia, specifically induced aniseikonia due to the IOLs. The size difference can occur due to: Power Difference: If the IOLs have different powers (e.g., one for distance vision and one for near vision in monovision), the image size can differ. The eye with the stronger …	Yes, images can appear different sizes if different lenses are in each eye, a condition known as aniseikonia1. After cataract surgery, if one eye is lensed for far vision and the other for near vision, images may look larger in the eye set for far vision than in the eye set for near vision2. However, many patients notice the smaller image first, and most people do not notice any differences when …	Yes. When each eye has a different type or power of lens—whether IOLs, contact lenses, or spectacles—there can be a difference in image size on the retina, a phenomenon called aniseikonia. Spectacles for high refractive error correction can cause significant magnification or minification differences between eyes, especially in unilateral aphakia, leading to poor binocular vision and discomfort. I…
When preparing for cataract surgery, how is the lens power or strength determined? Human calculation or a computer? How accurate is it?	The most important measurements we take are the length of the eye and the shape (curve) of the cornea (clear dome-shaped window at the front of the eye). These measurements, plus a few other factors and the features of your chosen intraocular lens, are used in various formulas to choose the right power of lens. These formulas give you and your ophthalmologist a choice of power. The calculations h…	The determination of lens power or strength for an intraocular lens (IOL) prior to cataract surgery is a critical step to ensure optimal postoperative visual outcomes. This process is largely computer-assisted and involves a combination of advanced technology and clinical expertise. Here’s how it works: Biometry: The most essential tool in determining IOL power is biometry, which involves measuri…	The determination of the lens power or strength for cataract surgery is a critical step that involves precise measurements and advanced calculations. Here’s how it’s done: Preoperative Measurements: Keratometry: Measures the curvature of the cornea to determine its refractive power. Axial Length Measurement: Measures the length of the eye from the front (cornea) to the back (retina), typically do…	The lens power (or strength) for your cataract surgery is determined through a combination of precise measurements and sophisticated calculations. Biometry: A painless ultrasound or optical measurement of your eye's length and the curvature of your cornea is performed. This data is essential for accurate IOL power calculation. IOL Calculation Formulas: The biometry data is entered into complex fo…	The power of the intraocular lens (IOL) for cataract surgery is determined using a combination of precise measurements and sophisticated computer programs. The most important measurements taken are the length of the eye and the shape (curve) of the cornea. These measurements, along with a few other factors and the features of the chosen IOL, are used in various formulas to calculate the right pow…	The power of the intraocular lens (IOL) for cataract surgery is determined based on the size and shape of the eye, along with the patient’s desired refractive end result. The three primary measurements evaluated to determine the correct IOL power are: Axial length: This is the length of the eye. Corneal curvature (keratometry or K readings): This measures the shape of the cornea. Anterior chamber…
What are IOLs made of?	Most IOLs are made of silicone, acrylic, or other plastic compositions. They are also coated with a special material to help protect your eyes from the sun's harmful ultraviolet (UV) rays.	Intraocular lenses (IOLs) used in cataract surgery are made from a variety of materials, each chosen for its optical clarity, stability, and compatibility with the body. Here are the most common materials used for IOLs: Silicone: Known for its flexibility, silicone IOLs are often chosen for their ability to be folded and inserted through small incisions. They are less likely to cause inflammation…	Intraocular lenses (IOLs) are made from various materials that are biocompatible, ensuring they can be safely implanted in the eye without causing adverse reactions. The main materials used for IOLs include: Acrylic: Hydrophobic Acrylic: Commonly used due to its excellent optical properties, stability, and lower risk of posterior capsule opacification (PCO). It is known for maintaining clarity an…	Most modern intraocular lenses (IOLs) are made of either acrylic or silicone materials. These materials are biocompatible, foldable, and provide excellent optical clarity. Acrylic IOLs: Hydrophobic acrylic: Most common type, resistant to calcium deposits and posterior capsular opacification (PCO). Hydrophilic acrylic: Less common, may offer better uveal biocompatibility but slightly higher PCO ri…	Intraocular lenses (IOLs) are artificial lenses used to replace the natural eye lens during cataract surgery. They are made from various materials, including: Silicone Acrylic Collamer Hydrophobic Acrylic Hydrophilic Acrylic PEG-PHS/HEMA/Styrene (PHS) Copolymer Polymethylmethacrylate (PMMA) Each of these materials has distinct physical and optical properties, with unique advantages and disadvanta…	Intraocular lenses (IOLs) are typically made from silicone or acrylic. They are coated with a special material to help protect your eyes from the sun’s harmful ultraviolet (UV) rays. Some IOLs may also have plastic side struts, called haptics, to hold the lens in place inside the eye. The materials used are chosen for their biocompatibility and durability.
Possible Risks of IOLs	There are possible risks and side effects with having an IOL implanted in your eye. Here are some of them: Your vision can be overcorrected or undercorrected (and you might need re-treatment). You could have an eye infection. You may get more floaters in your field of vision. You could have a retinal detachment (tissue at the back of your eye lifts up). Your IOL could move out of position. You ma…	While intraocular lenses (IOLs) are generally safe and effective for vision correction following cataract surgery, like any medical procedure, implanting IOLs can carry potential risks. Here are some of the possible complications associated with IOLs: Posterior Capsule Opacification (PCO): Often referred to as a ""secondary cataract,"" although it isn't truly a cataract. PCO occurs when the back …	Intraocular lenses (IOLs) are generally safe and effective, but like any medical procedure, there are potential risks and complications. These can include: Infection (Endophthalmitis): Although rare, this is a serious infection inside the eye that can occur after surgery. Posterior Capsule Opacification (PCO): Sometimes, the capsule that holds the IOL becomes cloudy, causing vision to become blur…	While intraocular lenses (IOLs) are generally safe and effective, there are potential risks and complications associated with their implantation during cataract surgery: Common: Posterior Capsular Opacification (PCO): A clouding of the capsule behind the IOL, occurring months or years after surgery. It can be treated with a simple laser procedure (YAG capsulotomy). Residual Refractive Error: In s…	Intraocular lens (IOL) implantation, commonly performed during cataract surgery, is generally safe. However, like any surgical procedure, there are potential risks associated with IOLs. These include: Infection: This can occur postoperatively and is usually treated with antibiotics. Bleeding: Although rare, intraocular bleeding can occur. Inflammation: Postoperative inflammation is common but usu…	While intraocular lenses (IOLs) are generally safe and effective, there are some potential risks and complications associated with their implantation, including: Common: Posterior Capsule Opacification (PCO): This is a clouding of the capsule that holds the IOL in place. It can occur months or years after surgery and may require a laser procedure (YAG capsulotomy) to correct. Glare and Halos: Som…
Will a monofocal IOL improve myopia as well as a toric IOL?	Yes. A monofocal IOL can fully correct myopia if the lens power is chosen correctly, giving clear vision at the target distance (usually far). However, a monofocal lens does not correct corneal astigmatism, which can still cause blur or ghosting if present. A toric IOL corrects both myopia and astigmatism at the same time, so it’s more suitable for people with significant astigmatism. If you have…	A monofocal IOL and a toric IOL both fix the nearsighted part of your glasses prescription equally well. The toric lens is simply a monofocal lens with astigmatism power built in. So for myopia alone, there’s no advantage to toric. Where toric helps is if you also have noticeable astigmatism. Without toric correction, you may still see some blur or ghosting after surgery unless you wear glasses. …	Yes. For nearsightedness (the “sphere”), a standard monofocal IOL corrects myopia just as well as a toric IOL. Difference: A toric IOL also corrects corneal astigmatism. It doesn’t “add extra” myopia correction. When a toric IOL helps Corneal astigmatism ≥0.75–1.0 D and you want the best uncorrected distance vision. You’d like less dependence on glasses after surgery. When a non-toric monofocal i…	No, a monofocal IOL will not correct pre-existing astigmatism, while a toric IOL is specifically designed to do so. Here's the key comparison: Monofocal IOL Corrects spherical refractive errors only (myopia, hyperopia, or presbyopia). Does not treat astigmatism: If you have significant corneal astigmatism (typically ≥1.00 D), you will still require glasses/contacts postoperatively for clear dista…	Both monofocal and toric IOLs can neutralize myopia if the IOL power is calculated accurately. The difference is that toric IOLs additionally correct significant corneal astigmatism (>0.75–1.00 D), which a standard monofocal cannot.	A monofocal IOL can fully correct spherical refractive error, including myopia, if the lens power is chosen appropriately. However, it does not correct corneal astigmatism. If you have significant astigmatism (>0.75–1.0 D), residual blur or ghosting may remain without glasses. A toric IOL corrects both spherical error (myopia or hyperopia) and corneal astigmatism in one step, reducing the need fo…
Why are multifocal IOLs not recommended to correct cataracts of adults with strabismus?	Multifocal lens implants are designed for normal eyes. Any abnormality in the visual system will lead to unhappy visual outcomes after these lens implants are placed. In the case of strabismus, the visual system is already compromised and the lack of contrast sensitivity would be difficult to tolerate in someone with strabismus, meaning the strabismus could increase in magnitude.	Multifocal intraocular lenses (IOLs) are not typically recommended for adults with strabismus (misalignment of the eyes) primarily due to issues related to binocular vision. Here's a breakdown of the reasons: Binocular Vision Requirements: Multifocal IOLs are designed to provide clear vision at different distances (near, intermediate, and far) by distributing light to several focus points. Effect…	Multifocal intraocular lenses (IOLs) are generally not recommended for adults with strabismus (misalignment of the eyes) for several reasons: Binocular Vision Disruption: Multifocal IOLs split light into different focal points to provide both near and distance vision. This requires both eyes to work together harmoniously (binocular vision) to merge these different focal points into a single clear…	Multifocal IOLs are generally not recommended for adults with strabismus (crossed eyes) due to the following reasons: Reduced Contrast Sensitivity: Multifocal IOLs split light to focus on both near and distance vision, which can result in reduced contrast sensitivity. This can make it difficult for individuals with strabismus, whose visual system is already compromised, to tolerate the reduced co…	Multifocal intraocular lenses (IOLs) are not typically recommended for adults with strabismus undergoing cataract surgery due to several reasons123: Designed for Normal Eyes: Multifocal IOLs are designed for normal eyes1. Any abnormality in the visual system can lead to suboptimal visual outcomes after these lens implants are placed1. Compromised Visual System: In the case of strabismus, the visu…	Multifocal IOLs rely on good binocular visual function to allow the brain to integrate simultaneous distance and near images from both eyes. In adults with strabismus, binocular fusion is often impaired or absent, and suppression or diplopia may occur. Without effective fusion, the brain cannot fully utilize the multifocal optics, leading to reduced visual quality, more glare and halos, and lower…
Is the intraocular lens not required to be replaced for a lifetime?	In most cases, intraocular lenses (IOLs) do not require replacement. However, certain circumstances—such as postoperative inflammation or traumatic injury—may lead to IOL dislocation/decentration or significant refractive error due to incorrect IOL power. In such situations, surgical intervention (IOL repositioning or exchange) becomes necessary.	Yes, artificial intraocular lenses (IOLs) are typically designed to last a lifetime and do not usually require replacement. These lenses are made from durable materials such as silicone or acrylic, which are highly biocompatible and stable enough to withstand the conditions inside the eye for many years. Here are some key points: Durability of Materials: IOLs are made from materials like silicone…	Yes, in most cases, artificial intraocular lenses (IOLs) implanted during cataract surgery are designed to last a lifetime and do not need to be replaced. Here are a few important points: Durability: IOLs are made from durable materials like silicone or acrylic, which are designed to remain stable and functional indefinitely. No Degradation: Unlike natural lenses, IOLs do not age or degrade over …	While intraocular lenses (IOLs) are designed to be permanent implants, there are some situations where they may need to be replaced or exchanged: Opacification of the Posterior Capsule (PCO): This is the most common reason for IOL exchange. PCO, also known as secondary cataract, occurs when the back of the lens capsule becomes cloudy after cataract surgery. It can be treated with a laser procedur…	In most cases, an artificial intraocular lens (IOL), once implanted, is permanent and does not need to be replaced in a lifetime. The lens is made up of a transparent, lightweight, and flexible material that may not cloud, move, and wear out. However, there are very few reasons why an IOL may be removed and replaced, which include incorrect power of the lens or dislocation of the lens1. For examp…	Yes. Modern IOLs are made of stable, biocompatible materials (e.g., acrylic, silicone) and are designed to remain in the eye permanently without degradation. In the vast majority of cases, they do not need to be replaced for a lifetime. Replacement (IOL exchange) is only considered if complications occur—such as incorrect power (refractive surprise), significant decentration/dislocation, opacific…
Is the more expensive the IOLs, the better it is?	The “best” IOL is the one that matches your visual needs, eye health, and lifestyle, not just the one with the highest price tag. Premium IOLs provide advanced optics for certain patients, but for others, a well-chosen standard monofocal lens can deliver excellent results.	Premium-priced IOLs may be “better” only if their extra features address your specific refractive needs. For example, a toric IOL benefits patients with significant corneal astigmatism, while a multifocal IOL helps those wanting reduced glasses use for both near and far. Without those needs, the extra cost may not improve your outcome.	Price should not be the sole factor in IOL selection. Advanced technology lenses can enhance spectacle independence but may also come with trade-offs such as glare or halos. The optimal choice depends on your ocular measurements, lifestyle goals, and tolerance for potential side effects, not simply cost.	A higher price does not automatically mean a better IOL for every patient. Premium IOLs—such as multifocal or toric lenses—offer additional features like presbyopia correction or astigmatism correction, which can reduce dependence on glasses. However, if you don’t have those needs, a standard monofocal IOL may give equally sharp vision at a lower cost.	Not always. A more expensive intraocular lens (IOL) isn’t automatically the best choice for everyone. The right IOL depends on your eyes, your vision needs, and your lifestyle: Monofocal IOLs (usually less expensive) give clear vision at one distance, often far, and are a great choice for many people. Premium IOLs (like multifocal, extended depth-of-focus, or toric lenses) cost more because they …	Not necessarily. A more expensive intraocular lens (IOL) is not always “better” for every patient—it is only better if its design features match your visual needs, lifestyle, and ocular condition. Monofocal IOLs (least expensive) provide excellent optical quality for one focal distance (usually far) and are the gold standard for many patients. Premium IOLs—such as multifocal, extended depth-of-fo…
Is it necessary to implant an intraocular lens (IOL) after cataract surgery for all cases?	No, IOL implantation is not required in all cases after cataract extraction, though it is the standard approach. Key exceptions include: Pediatric Patients: Children under ~6 months are often left aphakic due to rapid eye growth. Aphakic contact lenses (CLs) are used initially; secondary IOL may be considered later. Severe Ocular Comorbidity: Uncontrolled uveitis (high risk of PCO, CME, or IOL de…	Usually yes. Implanting an IOL at the time of cataract surgery is the standard of care because it gives the best image quality, least dependence on thick glasses or contacts, and stable vision. When we might not place an IOL immediately (primary IOL deferred) Capsule support is inadequate (e.g., large posterior capsule tear, extensive zonule loss). Options then include a secondary IOL later or a …	Almost always, yes. Primary IOL placement at cataract surgery is the standard of care for adults because it gives the best image quality and minimizes dependence on thick glasses or contact lenses. When we may not implant an IOL immediately Insufficient capsular support (e.g., large posterior capsule tear, extensive zonular loss). Active infection or uncontrolled inflammation (e.g., endophthalmit…	No, IOL implantation is not required in all cases following cataract extraction, though it is the standard approach for adults. Exceptions include: Key Contraindications Infants <6 Months Rapid axial growth causes unpredictable refractive shifts → primary IOL often deferred. Managed with aphakic contact lenses (CLs); secondary IOL may be implanted later. Active Ocular Inflammation/Infection Uncon…	In most cases, yes. During cataract surgery, the cloudy natural lens is removed, and an intraocular lens (IOL) is usually placed to restore clear vision. This IOL stays in the eye permanently and works like your natural lens to focus light. However, in certain situations — such as if there isn’t enough support to hold the IOL in place, or if there are other serious eye problems — the surgeon may …	In most modern cataract surgeries, implanting an intraocular lens (IOL) is standard, as it restores the eye’s focusing power internally and provides the best visual quality. However, an IOL may not be implanted if: There is inadequate capsular support (e.g., posterior capsule rupture, zonular dialysis). Severe ocular pathology (e.g., uncontrolled uveitis, microphthalmos) increases IOL-related ris…
Postoperative Care
Dos after cataract surgery	Use eye drops as prescribed At Moorfields Private, the cost of your cataract surgery will typically include your take-home medication. You will be given eye drops after cataract surgery, which will prevent infection and aid with recovery. Make sure you use these as advised, administering them with clean hands to the treated eye. Your consultant will advise when you should start using your eye dro…	After cataract surgery, following the postoperative care instructions provided by your ophthalmologist is crucial for a smooth recovery and optimal results. Here are some important ""dos"" to keep in mind after cataract surgery: Do Use Prescribed Eye Drops: Follow the prescribed schedule for antibiotic and anti-inflammatory eye drops to prevent infection and reduce inflammation. Do Attend All Fol…	Following cataract surgery, it's important to adhere to certain guidelines to ensure proper healing and optimal outcomes. Here are the key dos after cataract surgery: Use Prescribed Eye Drops: Follow your ophthalmologist's instructions on using antibiotic and anti-inflammatory eye drops to prevent infection and reduce inflammation. Wear Protective Eyewear: Use the protective shield provided while…	Dos After Cataract Surgery: Do use prescribed eye drops exactly as directed. This helps prevent infection, reduce inflammation, and promote healing. Do wear the eye shield at night for the first week to protect your eye while you sleep. Do wear protective sunglasses during the day to shield your eyes from bright light and debris. Do attend all follow-up appointments with your ophthalmologist to m…	After cataract surgery, patients should: Rest and relax for 2-3 days after surgery. Use prescribed eye drops as instructed by the doctor. Wear an eye shield at night for at least a week. Avoid bending over or lifting heavy objects. Bathe and shower as usual, but avoid getting soap in the eyes. Use an eye shield or sunglasses when outside. Continue taking medications as usual. Attend follow-up app…	After cataract surgery, it’s important to follow certain guidelines to ensure proper healing: Rest: Rest for 2–3 days after surgery. Pain Management: Take painkillers if necessary. Eye Protection: Use an eye shield at nighttime for at least 7 days. Eye Drops: Use any prescribed eye drops as instructed by your doctor. Medications: Continue taking your regular medications. Hygiene: Bathe and shower…
Don’ts after cataract surgery	You should avoid driving after cataract surgery. This means you may need to arrange for someone to drive you home after your operation. You won’t be able to drive after cataract surgery until you meet the DVLA requirements for vision (being able to read a number plate at 20.5 meters with both eyes open). Your eyes should take around three to four days to recover to this point. During your post op…	After cataract surgery, there are several precautions that you should take to ensure a smooth and safe recovery. Here are important ""don'ts"" to keep in mind: Don’t Rub or Press Your Eye: Avoid touching, rubbing, or pressing on your eye, as this can cause irritation or potentially displace the new intraocular lens (IOL). Don’t Expose Your Eye to Water: Keep water out of your eye, especially duri…	Following cataract surgery, there are several important precautions to take to ensure proper healing and prevent complications. Here are the key don’ts: Don’t Rub Your Eye: Avoid rubbing or pressing on your eye, as this can disrupt the healing process and increase the risk of infection. Don’t Engage in Strenuous Activities: Refrain from heavy lifting, vigorous exercise, or any activities that cou…	Don'ts After Cataract Surgery: Don't rub or press on your eye. This can damage the incision and increase the risk of complications. Don't get water, soap, shampoo, or other irritants in your eye. This can increase the risk of infection. Shower carefully, tilting your head back to avoid water in your eyes. Don't wear eye makeup for at least a week after surgery. This can irritate your eye and incr…	After cataract surgery, patients should avoid the following activities to ensure a smooth recovery: Rubbing or touching the eye Getting soap or shampoo in the eye Swimming for 4–6 weeks Strenuous activity or exercise Wearing makeup for 4 weeks Air travel without checking with a healthcare professional Driving without checking with a healthcare professional Bending over or putting the head lower t…	After cataract surgery, it’s important to avoid certain activities to ensure proper healing: Rubbing or Touching the Eye: This can irritate the eye and increase the risk of infection. Getting Soap or Shampoo in the Eye: This can cause discomfort and potentially lead to infection. Swimming: You should avoid swimming for 4–6 weeks to prevent infection. Strenuous Activity or Exercise: This can incre…
How long are you off work after cataract surgery?	When it comes to returning to work after cataract surgery, this will depend on a variety of factors. These include your occupation, recovery, and whether or not you require new glasses after surgery. Patients are usually recommended to wait around three days before going back to work after their operation. However, those with more physically demanding jobs may need longer to recover. At Moorfield…	The amount of time you may need to take off work after cataract surgery depends on the nature of your job and how quickly you recover. Here are some general guidelines: Light Office Work: If your job involves mostly sedentary tasks, such as working at a computer or desk, you might be able to return to work within a few days to a week. Your ability to focus and comfort with reading might affect wh…	The time off work after cataract surgery can vary based on several factors, including the nature of your job, your individual healing process, and your ophthalmologist's recommendations. Here are some general guidelines: Office Jobs (Sedentary Work): If your job involves desk work and minimal physical activity, you may be able to return to work within a few days to a week after surgery, provided …	The time off work after cataract surgery depends on the nature of your work and your individual recovery. Most patients can return to desk jobs or other non-strenuous activities within a few days to a week. However, if your job involves heavy lifting, strenuous physical activity, or exposure to dust or debris, you may need to take up to 2-4 weeks off to allow for complete healing. It's crucial to…	Most patients can resume light, non-strenuous work within 2–3 days after uncomplicated cataract surgery. However, if your job involves heavy lifting, dusty environments, or eye strain, we usually recommend taking up to 1–2 weeks off to allow safe healing.	The time off work after cataract surgery can vary depending on the nature of your job and your individual healing process. Most patients can return to work within a few days to a week after cataract surgery. However, people who perform physically demanding tasks might need to wait longer than those working in a typical office environment. It’s important to follow any work restrictions or limitati…
How Long Does It Take To Recover From Cataract Surgery?	Days or weeks after surgery: You may have to use eye drops after surgery. Be sure to follow your doctor’s directions for using these drops. Avoid getting soap or water directly in the eye. Do not rub or press on your eye. Your ophthalmologist may ask you to wear eyeglasses or a shield to protect your eye. You will need to wear a protective eye shield when you sleep. Your ophthalmologist will talk…	Recovery from cataract surgery is generally quick, but the time it takes to fully recover can vary based on individual factors and the specific surgical techniques used. Here are some typical recovery milestones: Immediate Postoperative Period: Many patients notice an improvement in their vision within the first 24 to 48 hours after surgery. However, it's common for vision to be blurry or distort…	Recovery from cataract surgery generally follows a predictable timeline, but individual experiences may vary. Here’s a typical recovery timeline: First Few Days: Vision: Your vision may be blurry immediately after surgery but usually starts to improve within a few days. Discomfort: Mild discomfort, itching, or a gritty sensation is common. Over-the-counter pain relievers and prescribed eye drops …	The initial recovery after cataract surgery is usually rapid, with most patients noticing significant improvement in vision within the first few days. However, complete healing and optimal vision may take several weeks to a few months. Here's a general timeline: First few days: Your vision will be blurry initially but should improve quickly. You may experience mild discomfort, grittiness, or wate…	Full recovery from cataract surgery typically takes about four weeks. However, many patients report clear vision within several hours after cataract surgery. Each person heals differently, and some may need as long as a week or two before they see images in their sharpest focus. It’s important for patients to follow any post-op instructions and attend all recommended follow-up visits with their e…	The recovery time following cataract surgery is usually short, but some factors may result in it taking longer. Most people are completely healed 8 weeks after their cataract surgery, provided there are no complications. However, depending on the kind of work you do, you may be able to return to work after a few days. In most cases, people can return to their everyday activities within a few days…
Can I fly after cataract surgery?	Normal cataract surgery would not pose any problems for air travel, even right away. Once your doctor has cleared you for normal activities, flying is fine. Just don’t miss your follow-up appointments. What about flying after complicated cataract surgery? Even if the cataract surgery was more challenging or had complications, flying should be fine, unless air or gas had to be placed in the eye as…	Generally, flying after cataract surgery is considered safe, but it's important to follow specific guidelines and consult with your eye surgeon before making travel plans. Here are a few considerations: Timing: Most surgeons recommend waiting at least a few days after surgery before flying. This allows time for an initial post-operative check-up to ensure there are no immediate complications from…	Yes, you can fly after cataract surgery, but it's generally advisable to wait for a short period to ensure that your eye is healing properly and to avoid potential complications. Here are some guidelines: Immediate Post-Surgery: First 24-48 Hours: It's typically recommended to avoid flying within the first 24-48 hours after cataract surgery. During this initial period, your eye is still recoverin…	Generally, yes, you can fly after cataract surgery. The cabin pressure and altitude in an airplane will not harm your eyes after routine cataract surgery. However, it's essential to consider a few factors: Timing: Most ophthalmologists recommend waiting at least a few days to a week after surgery before flying. This allows for initial healing and reduces the risk of complications due to eye press…	Flying is generally safe soon after cataract surgery, as cabin pressure changes do not affect the eye following phacoemulsification. We typically recommend waiting until your first post-op review confirms stable healing before travelling.	Yes, most people can fly the day after cataract surgery if needed. However, it’s more of a concern of separation from your surgeon than of altitude. Almost all ophthalmologists require their patients to be examined the first day after cataract surgery and again at about 5-8 days. This is the period of time where rare, but potentially serious, complications would likely be detected, if they were t…
How long will I have blurry vision and glare after cataract surgery?	It’s typical to experience some blur and glare immediately after cataract surgery, especially in bright light or at night. These symptoms usually lessen within days, but it can take 1–4 weeks for vision to stabilize and glare to diminish.	How long will things look blurry or glary? Most people notice clear, usable vision in 2–3 days and feel close to “final” by about a month after routine surgery with a monofocal lens. Why might mine take longer? Early halos are more common with multifocal/EDOF lenses and often fade over weeks to a few months. Dry eye, mild corneal swelling, or leftover glasses prescription can also prolong symptom…	Typical course (uncomplicated surgery, monofocal IOL) Day 0–1: Vision may be hazy from corneal swelling, dilation, and tear-film instability. 48–72 hours: Most patients notice clearer, usable vision; glare/halos begin to ease. 1–2 weeks: Vision continues to sharpen; night glare usually much improved. 3–4 weeks: Vision typically stabilizes; this is when we finalize a glasses prescription if needed…	After cataract surgery, blurry vision and glare are common but usually temporary. Here’s a general timeline for recovery: Typical Post-Surgery Vision Recovery First 24–48 Hours: Blurriness is normal (eye is adjusting, and the cornea may be slightly swollen). Glare/halos around lights are common, especially at night. First Week: Vision improves significantly (many patients see 60–80% clarity withi…	Most patients notice gradual visual improvement within the first few days, but glare—particularly halos around lights—can take longer to resolve as the brain adapts to the new optical system. Final results are often reached by 4–6 weeks.	Duration of blurry vision and glare after cataract surgery: Mild blur and glare are common in the first few days after surgery due to corneal edema, ocular surface dryness, and early healing changes. Most patients notice substantial improvement within several days to 1–2 weeks, though subtle changes may continue to refine over 4–6 weeks as the eye stabilizes. If a multifocal or EDOF IOL is implan…
Why do children need to have follow - up examinations continuously after cataract surgery?	Continuous follow-up in children is essential because their visual system is in a critical period of development. Monitoring allows prompt intervention for issues such as secondary cataract, elevated IOP, or amblyopia, maximizing long-term visual outcomes.	A child’s eyes and visual pathways are still developing. Vision can improve—or be lost—depending on healing, optical correction, and complications that are often delayed and silent. Regular follow-up protects vision during the amblyopia-prone years and beyond. Key reasons Amblyopia prevention/treatment: Small blur or asymmetry between eyes can cause amblyopia. Visits let us adjust glasses/contact…	Because a child’s visual system and eye are still developing. Vision can improve—or be lost—based on how the eye heals, how refraction changes as the eye grows, and how well we prevent amblyopia. Many complications in children are delayed and silent, so long-term, regular follow-up is essential. Key reasons Amblyopia prevention and treatment The brain’s visual pathways are plastic in early childh…	In children, postoperative risks—like IOL power shifts, secondary opacification, and increased IOP—can develop quickly and affect visual development. Regular reviews help maintain clear vision and support proper visual maturation.	Ocular growth after pediatric cataract surgery can lead to changes in refractive error, necessitating adjustments in glasses or contact lenses. Ongoing follow-up also helps detect inflammation, glaucoma, or strabismus early, reducing the risk of permanent vision loss.	Children require long-term, frequent follow-up because their eyes are still developing and are at high risk for postoperative complications and visual developmental issues. Key reasons include: Amblyopia risk: prompt detection and management with optical correction and occlusion therapy to maximize visual development. Refractive changes: rapid ocular growth can cause significant myopic or astigma…
After cataract extraction, which method - spectacle lenses, contact lenses, or intraocular lenses - is better for the prognosis?	In most cases, IOLs offer superior prognosis because they restore normal ocular anatomy and refractive status with minimal distortion. Contact lenses are a good alternative if IOL implantation is not possible; spectacles are generally reserved for cases where other options are contraindicated.	Which is best after cataract extraction—glasses, contacts, or an IOL? For most adults, an IOL placed during surgery gives the sharpest, most natural vision and the easiest day-to-day life. If an IOL can’t be placed right away, a contact lens provides excellent vision in the meantime. Thick glasses can work if both eyes are aphakic, but they magnify images and shrink the visual field; they are poo…	For most adults, an intraocular lens (IOL) gives the best prognosis (optical quality, depth perception, comfort). Contact lenses are the next best option when an IOL is not placed immediately. Spectacles are least preferred, especially for one-eye cases. Why IOLs are preferred Optics: Minimal image magnification (~1–2%), wide field, less distortion → best binocular function and night driving. Con…	IOLs are the gold standard for post-cataract visual rehabilitation, offering stable optics, high patient comfort, and excellent binocular vision. Contact lenses are an option in complex cases or pediatric aphakia, while spectacles have the most optical limitations.	For most patients, implantation of an IOL during cataract surgery offers the best long-term visual prognosis, as it provides a fixed, natural optical system without the magnification, distortion, or field loss seen with aphakic spectacles.	For modern cataract surgery, intraocular lens (IOL) implantation provides the best overall prognosis in terms of visual quality, depth perception, and convenience. IOLs: Implanted at the time of surgery, restore the eye’s refractive power internally, avoid image size difference (aniseikonia) in unilateral cases, and provide stable, long-term correction. Spectacles (aphakic glasses): Large, heavy …
How can I reduce halo and glare after cataract surgery?Is there any means of reducing or eliminating the halo and glare effects associated with multifocal intraocular lenses?	Most patients with multifocal intraocular lenses (IOL) are aware of a slight halo around lights at night. Rarely, these halos can be very annoying or even debilitating. There are a few eye conditions, such as posterior capsular opacity (PCO)—treatable with a posterior capsulotomy—that may worsen this symptom. Occasionally, an ocular medication, brimonidine, can be successful as an ""off- label"" …	Experiencing halo and glare after cataract surgery, especially with multifocal intraocular lenses (IOLs), can be a common concern. These visual phenomena usually occur due to the way light is distributed by the various focal points of multifocal lenses. Here are several strategies to help reduce or manage halo and glare after surgery: Give It Time: Initially, it's important to allow some time for…	Halos and glare are common visual disturbances that some patients experience after cataract surgery, especially when multifocal intraocular lenses (IOLs) are used. While these effects often diminish over time as the brain adapts to the new lenses, there are several strategies that can help reduce or manage them: Immediate Post-Surgery Adjustments: Allow Time for Adaptation: Neuroadaptation: The b…	While multifocal intraocular lenses (IOLs) can significantly improve vision after cataract surgery, some patients experience halos and glare, especially in low-light conditions or when looking at bright lights. Here are some potential ways to reduce or manage these effects: Time and Adaptation: In many cases, halos and glare decrease or disappear as the eyes adjust to the new IOLs. This adaptatio…	Halo and glare are common visual phenomena experienced by patients after cataract surgery, especially those with multifocal intraocular lenses (IOLs). Here are some strategies to reduce or eliminate these effects: Posterior Capsulotomy: Posterior capsular opacity (PCO) can worsen halo and glare symptoms. A posterior capsulotomy, a non-invasive laser procedure, can treat PCO and potentially reduce…	Halos and glare are common early after multifocal IOL surgery due to simultaneous light-splitting optics and neuroadaptation demands. These symptoms often improve over several weeks to months as the brain adapts. To reduce or manage them: Optimize ocular surface: treat dry eye or meibomian gland dysfunction to improve tear film quality and reduce scatter. Correct residual refractive error: small …
Can I smoke a regular cigarette after cataract surgery?	Yes and no. There is no conclusive evidence that smoking after cataract surgery produces any significant complications to your operation, however, I am a physician and I must restate what you already know: smoking kills! Smoking has been proven to destroy your health, your heart, your lungs, etc., and may be the worst thing a person can do to their eyes if there is a history of macular degenerati…	It is strongly advised to avoid smoking after cataract surgery, as smoking can negatively impact the healing process and overall eye health. Here are several reasons why smoking should be avoided post-surgery: Delayed Healing: Smoking can impede the body's natural healing processes due to the reduced oxygenation and blood flow that it causes. This can lead to a slower recovery from surgery. Incre…	It is highly recommended to avoid smoking after cataract surgery. Here are the reasons why smoking can negatively impact your recovery and overall eye health: Impact on Healing: Delayed Healing: Reduced Blood Flow: Smoking reduces blood flow and oxygen delivery to tissues, which can slow down the healing process after surgery. Increased Inflammation: Smoking can increase inflammation in the body,…	While there's no conclusive evidence that smoking a single cigarette immediately after cataract surgery will cause direct complications, it's strongly advised against for several reasons: Increased Risk of Infection: Smoking can compromise your immune system and increase the risk of post-operative infection. Delayed Healing: Smoking impairs blood flow and oxygen delivery to tissues, which can slo…	While there is no conclusive evidence that smoking after cataract surgery produces any significant complications to your operation1, it is generally advised against. Smoking can slow down the healing process, increase the risk of infection, and cause changes in the eye that may lead to further vision problems2. It can also greatly increase the risk of a condition called dry eye2. Ideally, it is b…	It is best to avoid smoking after cataract surgery. Smoking increases oxidative stress, delays wound healing, worsens ocular surface inflammation, and raises the risk of postoperative complications such as delayed epithelial recovery and cystoid macular edema. Long term, it also accelerates ocular diseases including AMD. If you smoke, postponing resumption—or ideally quitting—after surgery can im…
My mum is having difficulty putting in her eyedrops due to low visibility in the other eye. Are there alternatives to eyedrops after cataract surgery?	No, but her eye doctor should be able to show her easier ways to put in the drops—which can be done even with the eyes being closed! Also, putting tape on different parts of the bottle can make it easier to differentiate one drop from another. Also, ask for some of the newer drops that can be used less frequently.	Managing postoperative care for someone with limited vision in one eye can indeed be challenging, especially when it comes to administering eye drops, which are crucial after cataract surgery. Here are some alternatives and aids to help manage this situation: Eyedrop Aids: Various devices are available that can help guide the eyedrop bottle and target the eye more accurately. These aids can help …	Yes, there are alternatives to using eye drops after cataract surgery, especially if your mother is having difficulty administering them due to low visibility in her other eye. Here are some alternatives and tips to help manage post-operative care: Alternatives to Eye Drops: Medicated Ocular Inserts: Lacrisert: This is a slow-release insert that can be placed in the lower eyelid. It gradually rel…	Yes, there are alternatives to eye drops after cataract surgery for patients who have difficulty administering them: Intracameral Medications: During surgery, the ophthalmologist can inject antibiotics and/or steroids directly into the eye. This can eliminate the need for post-operative eye drops for several weeks. Sustained-Release Implants: Dextenza: This biodegradable implant is inserted under…	Yes, there are alternatives to eye drops after cataract surgery. These include: Injections: Some surgeons are choosing to inject medications instead of instilling them topically1. Injecting drugs ensures delivery of the medicine and can be more convenient for the patient1. Sustained-release devices: Devices like Dexycu or Dextenza can be implanted into the eye during surgery. These devices releas…	Yes. In patients who have difficulty self-administering postoperative drops, options include: Dropless cataract surgery: injection of a combination of antibiotics and/or corticosteroids (e.g., intracameral moxifloxacin, intravitreal triamcinolone) at the end of surgery to reduce or eliminate the need for topical drops. Single-use drop aids: mechanical applicators or guides to help aim drops accur…
Can I use eye exercises to expedite healing after cataract surgery?	People may have blurry vision after cataract surgery for a variety of reasons. In many cases the vision improves with time and healing or with corrective lenses (glasses or contact lenses). Unfortunately, there are no eye exercises that will speed up this process. You should discuss your concerns about your vision with your cataract surgeon, who should be able to explain why your vision seems wor…	After cataract surgery, it's essential to give your eyes time to heal properly, and while eye exercises can be helpful for certain conditions, they do not typically expedite healing following cataract surgery. Here's what you should consider: Healing Process: The primary healing phase after cataract surgery usually involves rest and allowing the eye to recover naturally. Your eye needs time to ad…	Eye exercises are generally not recommended to expedite healing after cataract surgery. Vision changes and healing rates can vary, and experiencing worse vision six days post-surgery can be concerning. Here are some steps you should take instead: 1. Follow Post-Operative Instructions: Eye Drops: Continue using prescribed antibiotic and anti-inflammatory eye drops as directed to prevent infection …	6 days after cataract surgery is still quite early in the healing process. Vision fluctuations are common during this time, and it's not unusual for the operated eye to have worse vision than the unoperated eye initially. Eye exercises are not typically recommended to expedite healing after cataract surgery. The healing process involves the eye adjusting to the new intraocular lens (IOL) and the …	Yes, post-cataract eye exercises can play a crucial role in optimizing recovery and improving vision1. These exercises can help improve visual acuity, reduce the risk of complications, and enhance eye muscle strength and flexibility1. Here are some types of exercises you can do: Eye rotations and stretches: These are simple exercises that can help strengthen the eye muscles1. Focusing exercises: …	No. Eye exercises do not accelerate healing after cataract surgery and are not recommended as part of postoperative care. The operated eye needs a period of rest for the incision to seal and inflammation to resolve. Excessive or forced eye movements, rubbing, or straining can increase the risk of complications such as wound leak or IOL displacement. Optimal recovery is achieved by following your …
What if I have a problem after surgery when I get home ?	Please contact your clinical team if you experience any of the following: pain not relieved by your normal painkillers. noticeable redness in your eye. your sight becoming worse. flashing lights or a shadow/curtain in your vison."	After cataract surgery, it's crucial to be aware of the signs that might indicate a complication. Here are steps you should take if you encounter any problems once you're home: Know What's Normal: Common postoperative experiences may include mild discomfort, light sensitivity, and a gritty feeling in the eye, usually subsiding within a few days. It’s also normal for your vision to take some time …	If you experience any problems after surgery once you get home, it's important to know how to respond appropriately to ensure your eye heals properly and to address any potential complications. Here are the steps you should take: Immediate Steps: Identify the Problem: Common Issues: It's normal to experience mild discomfort, light sensitivity, and temporary blurriness immediately after surgery. C…	If you experience any problems after cataract surgery once you're home, it's crucial to contact your eye doctor immediately. Some common issues that might arise include: Vision Changes: Decreased vision: This could be due to swelling, bleeding, or other complications. Increased floaters or flashes of light: These could be signs of a retinal tear or detachment. Severe pain or discomfort: This coul…	If you experience any problems after cataract surgery, it’s important to contact your ophthalmologist immediately. Common post-operative symptoms can include mild discomfort, itching, or fluid discharge. However, severe pain, vision loss, or flashing lights are not normal and require immediate medical attention. Remember, it’s crucial to follow all post-operative instructions and attend all follo…	We give every patient a list of “red flag” symptoms: severe pain, rapidly decreasing vision, sudden onset of many floaters, flashes of light, or swelling around the eye. If any occur, contact us or attend an emergency eye clinic immediately—don’t wait for the next scheduled visit.
How long after cataract surgery should one get glasses?	We generally wait about one month to ensure refractive stability. The cornea and lens capsule can undergo subtle changes during healing, which may shift the prescription slightly. If healing is delayed—for example, with significant corneal swelling or capsular contraction—we may postpone refraction to 6–8 weeks.	In most cases, we recommend waiting 4–6 weeks after cataract surgery before prescribing permanent glasses. This period allows corneal swelling to resolve, the surgical wound to heal, and the intraocular lens (IOL) to settle into its final position. Only then will your refraction be stable enough for an accurate prescription. If you need temporary help with reading or driving, over-the-counter rea…	Your eye’s optical power can shift during the healing phase after surgery due to changes in corneal curvature and subtle movement of the IOL in the capsular bag. We usually find that refractive stability is reached around 1 month, but if there are postoperative issues such as prolonged corneal edema or capsular contraction, it may take 6–8 weeks before final glasses can be prescribed.	Because the cornea and lens capsule undergo structural and refractive changes in the weeks following phacoemulsification, we avoid prescribing permanent spectacles until stability is confirmed. For most patients, this is at 4–6 weeks post-op. If you are having surgery on both eyes, we often wait until the second eye has healed so that both prescriptions can be matched for optimal binocular vision.	It is common to notice some fluctuation in distance and near vision in the first few weeks after cataract surgery. We recommend waiting until about one month after surgery before ordering new spectacles to avoid the need for early replacement. In special cases—such as with toric or multifocal IOLs—a slightly longer observation period may be advised to allow for precise final refraction.	Final glasses prescription is usually determined about 4–6 weeks after surgery, once the eye has fully healed and refractive stability is achieved. In some uncomplicated cases with stable refraction, this can be done as early as 3–4 weeks. Temporary glasses may be used earlier if needed for daily activities, but the definitive prescription is best delayed until corneal healing is complete and the…
How long do I have to use the antibiotic eye drops after cataract surgery?	Your surgeon should give you instructions on this but two weeks is often enough if there is no sign of infection. Please have your doctor check or call him/her for instructions.	After cataract surgery, it is typical to use antibiotic eye drops to prevent infection and anti-inflammatory eye drops to reduce inflammation. The exact duration for using these drops can vary based on your surgeon's protocol and your individual healing process, but here are some general guidelines: Antibiotic Eye Drops: These are usually prescribed to be used for about one week following surgery…	Typically, you will need to use antibiotic eye drops for about one to two weeks after cataract surgery. The exact duration can vary based on the specific medication prescribed and your individual healing process. Your ophthalmologist will provide detailed instructions on the frequency and duration of the eye drop regimen. Always follow your ophthalmologist's guidance to ensure proper healing and …	The duration of antibiotic eye drop use after cataract surgery varies depending on your surgeon's preference and your individual case. Typically, antibiotics are prescribed for about one to two weeks postoperatively. However, it's crucial to follow your surgeon's specific instructions, as they may recommend a longer or shorter course depending on your risk factors and healing progress. If you hav…	For an uncomplicated case, antibiotics are usually instilled four times daily for 5–7 days. If there are concerns such as wound leak or delayed healing, the course may be extended.	After cataract surgery, most patients are advised to use antibiotic eye drops for about a week to prevent infection. However, the exact duration can vary depending on the individual’s healing and recovery rate. Some patients may be advised to use these eye drops for a bit longer. It’s essential that you follow your surgeon’s specific instructions and schedule regular post-operative eye exams. Alw…
Treatment and Prevention
What’s the treatment for cataracts?	The only definitive treatment for cataracts is surgical removal of the clouded natural lens, most commonly by phacoemulsification, followed by implantation of an intraocular lens (IOL) to restore clear vision. No medications or eye drops have been proven to reverse cataract formation.	Cataract management is surgical—removing the opacified crystalline lens and replacing it with a clear artificial lens. Timing depends on how much the cataract affects your daily activities. Non-surgical measures (e.g., stronger glasses, better lighting) may help temporarily but do not stop progression.	When cataracts cause functional vision loss, the standard treatment is phacoemulsification with IOL implantation. This outpatient procedure is highly successful, with low complication rates when performed under modern techniques. There is no effective drug therapy to dissolve or reverse cataracts.	The definitive cure for cataracts is surgery. The procedure removes the cloudy lens through a small incision, usually using ultrasound energy, and replaces it with a clear lens implant. Until surgery is indicated, vision can sometimes be improved with updated spectacles, brighter light, or magnifiers.	Currently, the only proven treatment for visually significant cataracts is lens extraction with IOL implantation. Surgery is considered when decreased vision, glare, or other symptoms interfere with daily living. Preventive or medical treatments have not been shown to halt cataract progression.	The only definitive treatment for cataracts is surgical removal of the opacified natural lens, followed by implantation of an intraocular lens (IOL) to restore focusing ability. Modern cataract surgery is typically performed via phacoemulsification through a small corneal incision under local or topical anesthesia. There are no proven medications, eye drops, or lifestyle changes that reverse esta…
Can cataracts be cured by medical treatment (using eye drops and taking medicine)?	Pharmacological interventions have yet to demonstrate efficacy in halting or reversing lens opacification. Therefore, surgical intervention remains the primary treatment modality for cataracts. However, the progression and onset of cataracts can be potentially delayed by mitigating exposure to known risk factors, such as incorporating antioxidant-rich foods into the diet, minimizing exposure to h…	Currently, there is no medication or eye drops proven to cure cataracts or reverse the lens clouding that they cause. Cataracts are typically treated with surgical intervention, where the clouded lens is removed and replaced with an artificial intraocular lens (IOL) to restore clear vision. Research into pharmacological treatments for cataracts is ongoing, including studies on eye drops that migh…	No, cataracts cannot be cured with medications such as eye drops or oral drugs. Here are the key points: No Medication Cure: Currently, there are no medications that can reverse or halt the progression of cataracts. Surgery as the Only Treatment: The only effective treatment for cataracts is surgical removal of the clouded lens and replacement with an artificial intraocular lens (IOL). Symptom Ma…	Currently, there are no medications (eye drops or oral medications) that can reverse or cure existing cataracts. While some research suggests potential for future medications to slow cataract progression or even dissolve them, these are still in experimental stages and not yet available for clinical use. The only proven treatment for cataracts that significantly impair vision and quality of life …	Currently, the primary treatment for cataracts is surgery. However, recent laboratory tests have shown promising results for a new drug treatment for cataracts. This revolutionary treatment has the potential to offer a non-surgical cure for cataracts in the future. However, it’s important to note that these are preliminary results and further research is needed before such treatments can be made …	No. Currently, there is no scientifically proven medication, eye drop, or oral therapy that can reverse or eliminate an established cataract. While certain experimental agents (e.g., antioxidant or aldose reductase inhibitors) have been studied, none have demonstrated consistent, clinically significant benefit in humans. The only definitive treatment is surgical removal of the opacified lens and …
Once I have a cataract diagnosis, what should I do?	Have an eye exam every year if you're older than 65, or every two years if younger.Protect your eyes from UV light by wearing sunglasses that block at least 99 percent UV and a hat. If you smoke, quit. Smoking is a key risk factor for cataracts.Use brighter lights for reading and other activities. A magnifying glass may be useful, too.Limit driving at night once night vision, halos or glare becom…	Once you have been diagnosed with a cataract, here are the steps you should consider to manage the condition effectively: Understand the Condition: Educate yourself about cataracts, including the types, symptoms, progression, and treatment options. This will help you make informed decisions about your eye health. Regular Eye Examinations: Even if you decide not to have surgery immediately, regula…	1. Regular Monitoring: Follow-Up Appointments: Schedule regular visits with your ophthalmologist to monitor the progression of the cataract. Vision Changes: Keep track of any changes in your vision and report them to your doctor. 2. Lifestyle Adjustments: Improved Lighting: Ensure good lighting at home and work to help with reading and other tasks. Sunglasses: Wear sunglasses with UV protection t…	If you've been diagnosed with cataracts, here are some things to consider: Regular Monitoring: If your cataracts are mild and not significantly affecting your vision, your ophthalmologist will likely recommend monitoring their progression with regular eye exams. This allows us to track any changes and determine the appropriate time for intervention. Vision Correction: In the early stages, updatin…	Once you have a cataract diagnosis, here are some steps you can take: Regular Eye Exams: Have an eye exam every year if you’re older than 65, or every two years if younger. UV Protection: Protect your eyes from UV light by wearing sunglasses that block at least 99 percent UV and a hat. Quit Smoking: If you smoke, quit. Brighter Lights: Use brighter lights for reading and other activities. Limit N…	Once you have a cataract diagnosis, here are the steps you should take: Consult with your ophthalmologist: Discuss the severity of your cataracts, how they’re affecting your daily life, and the potential benefits and risks of cataract surgery. Consider non-surgical options: In the early stages, you might be able to manage symptoms with new eyeglasses, anti-glare sunglasses, or better lighting. Mo…
Am I at risk for cataracts?	Most cataracts are due to age-related changes in the lens of the eye that cause it to become cloudy or opaque. However, other factors can contribute to cataract development, including: Diabetes mellitus. People with diabetes are at higher risk for cataracts. Drugs. Certain medications are associated with cataract development. These include: Corticosteroids. Chlorpromazine and other phenothiazine …	Yes, everyone is at risk for developing cataracts as they age, but certain factors can increase this risk. Here are the primary risk factors for cataracts: Age: The most significant risk factor for cataracts is aging. The majority of cataract cases occur in people over the age of 60. Ultraviolet Radiation: Exposure to UV light from sunlight or other sources can contribute to the development of ca…	Several factors can increase the risk of developing cataracts. Here are some of the common risk factors: 1. Age: Primary Risk Factor: Cataracts are most commonly associated with aging. The risk increases significantly after the age of 60, although they can develop earlier. 2. Genetics: Family History: If you have a family history of cataracts, you may be at a higher risk of developing them. 3. Me…	Several factors can increase your risk of developing cataracts. While some are unavoidable, others can be mitigated through lifestyle choices and preventative measures. Unavoidable Risk Factors: Age: The most significant risk factor is age. Most cataracts develop as a natural part of aging. Genetics: A family history of cataracts can increase your risk. Modifiable Risk Factors: Health Conditions:…	Cataracts can develop due to a variety of factors. Here are some common risk factors associated with the development of cataracts: Age: The risk of developing cataracts increases with age. Family History: A family history of cataracts can increase your risk. Health Conditions: Certain health conditions, such as diabetes, can increase the risk of cataracts. Lifestyle Factors: Smoking, excessive al…	Risk factors for cataracts: Yes, several factors can increase the likelihood of developing cataracts: Age: risk rises sharply after 50 years. Genetics/family history: inherited susceptibility to lens opacification. Systemic disease: diabetes mellitus, metabolic disorders. Medications: long-term corticosteroid use, certain psychotropic drugs. Ocular factors: trauma, uveitis, high myopia, prior int…
Can I prevent or slow the development of my mild cataract?	Cataracts are a normal function of aging. If you live long enough, you will develop cataracts. That being said, there are a few things that can be done to delay some forms of cataract.Ultraviolet light (UV) causes cataracts, so it is wise to wear UV protective glasses, both for indoors and out of doors. Diabetes can cause cataracts so it’s important to regulate your blood sugar carefully if you a…	While you cannot completely prevent cataracts, as most are a natural part of aging, there are several strategies that may help slow their progression, especially in the early stages. Here are some effective ways to manage and possibly slow the development of mild cataracts: Protect Your Eyes from UV Light: Wear sunglasses that block 100% of UV rays and a wide-brimmed hat when you are outdoors, re…	While it’s not possible to completely prevent cataracts, there are several steps you can take to slow their development and protect your vision. Here are some strategies: 1. Protect Your Eyes from UV Light: Sunglasses: Wear sunglasses that block 100% of UVA and UVB rays when you are outdoors to protect your eyes from harmful ultraviolet radiation. Wide-Brimmed Hats: Wearing a hat with a wide brim…	While cataracts are a natural part of aging and cannot be completely prevented, there are several steps you can take to potentially slow their progression and maintain good eye health: Protect Your Eyes from the Sun: Wear sunglasses that block 100% of UV rays whenever you are outdoors. Consider wearing a wide-brimmed hat for added protection. Maintain a Healthy Lifestyle: Eat a balanced diet rich…	Yes, there are several strategies that may help slow the progression of cataracts: Protect Your Eyes from the Sun: Ultraviolet (UV) light from the sun can cause damage to your eyes, which leads to the development of cataracts. Wear sunglasses that screen out the sun’s ultraviolet (UV) light rays. You may also wear regular eyeglasses that have a clear, anti-UV coating. Quit Smoking: Smoking releas…	While no proven therapy can stop or reverse cataract formation, certain measures may help reduce risk or slow progression: UV protection: wear sunglasses or UV-blocking lenses outdoors. Systemic control: maintain good blood glucose in diabetes; manage hypertension. Lifestyle: avoid smoking, limit alcohol, maintain balanced diet rich in antioxidants (e.g., green leafy vegetables, fruits). Ocular h…
How can I prevent cataracts?	You can take steps to protect your eyes from cataracts: Protect your eyes from the sun. Wear sunglasses and a hat with a brim to block the sun. Protect your eyes from injury. While doing activities like using power tools or playing certain sports, wear protective eyewear to protect your eyes from getting accidentally injured. Quit smoking. If you’re ready to quit, call 1-800-QUIT-NOW (1-800-784-8…	While cataracts are often a part of the natural aging process and may not be entirely preventable, there are several measures you can take to reduce your risk or delay their development: Protect Your Eyes from UV Radiation: Prolonged exposure to ultraviolet light is associated with cataract formation. Wearing sunglasses that block 100% of UV rays and a hat with a brim can help protect your eyes f…	While it’s not possible to completely prevent cataracts, you can take several proactive steps to reduce your risk and slow their development. Here are some effective strategies: 1. Protect Your Eyes from UV Light: Sunglasses: Wear sunglasses that block 100% of UVA and UVB rays whenever you are outdoors to protect your eyes from harmful ultraviolet radiation. Wide-Brimmed Hats: Wearing a hat with …	While cataracts are a natural part of aging and cannot be entirely prevented, there are several steps you can take to potentially delay their onset and slow down their progression: Protect Your Eyes from the Sun: Wear sunglasses that block 100% of UV rays whenever you are outdoors. Consider wearing a wide-brimmed hat for added protection. Maintain a Healthy Lifestyle: Eat a balanced diet rich in …	Preventing cataracts involves several lifestyle changes: Diet: Consuming a balanced diet high in antioxidants like vitamins C and E may help prevent cataracts. Good sources of these vitamins include citrus fruits, tomatoes, peppers, kiwifruit, broccoli, strawberries, Brussels sprouts, potatoes, vegetable oils, nuts, and green veggies like spinach. Quit Smoking: Smoking increases the risk of devel…	There is no guaranteed way to prevent cataracts, but certain measures may reduce risk or delay onset: Protect from UV: wear sunglasses or prescription lenses with UV-A/UV-B blocking filters. Control systemic disease: maintain optimal blood glucose (DM), manage hypertension, and treat metabolic disorders promptly. Avoid smoking & excess alcohol: both increase oxidative stress in the lens. Nutritio…
I neither smoke nor drink, and I even wear sunglasses when I go out. Why did I develop a cataract at the age of 60?	Age-related cataract (ARC) is a multifactorial condition, influenced by a complex interplay of various factors. These include age, occupation, sex, smoking, alcohol consumption, ultraviolet radiation exposure, diabetes mellitus, hypertension, positive family history, and nutritional status. It is often difficult to isolate the predominant causative factor in individual cases.	Even if you do not smoke, abstain from alcohol, and consistently wear sunglasses outdoors, developing cataracts as you age is still possible because cataracts are primarily a result of aging. Here’s why: Natural Aging Process: As we age, the proteins in the lens of our eyes can clump together and start to cloud a small area of the lens. Over time, this cloudiness can grow and encompass more of th…	Cataracts can develop due to a variety of factors, and even with healthy lifestyle choices, they are often a natural part of the aging process. Here’s why you might develop cataracts despite not smoking, not drinking, and wearing sunglasses: 1. Aging: Primary Cause: The most common cause of cataracts is aging. As we age, the proteins in the lens of the eye can naturally break down and clump toget…	While a healthy lifestyle can certainly reduce your risk of developing cataracts, it's important to understand that they are primarily an age-related condition. Even with the best preventive measures, most people will develop some degree of cataract as they get older. Here's why: Natural Aging Process: The proteins in the eye's lens naturally break down and clump together over time, leading to ca…	Cataracts are primarily an age-related condition. Despite leading a healthy lifestyle, including not smoking or drinking alcohol and protecting your eyes from UV light, it’s still possible to develop cataracts as you age. The lens in our eyes is mostly made up of water and protein. As we age, some of the protein may clump together and start to cloud a small area of the lens. This is a cataract. O…	Even without major modifiable risk factors, cataracts can still develop because lens aging is largely driven by intrinsic, cumulative changes in lens proteins and metabolism over decades. Genetic predisposition, normal oxidative stress, and gradual accumulation of UV exposure throughout life all contribute. Other subtle influences—such as mild metabolic disorders, microtrauma, or past ocular infl…
When is it better to begin the prevention of cataract?	From a public health standpoint, cataract prevention is most effective when integrated into lifelong ocular health practices, starting in adolescence or early adulthood. The crystalline lens is susceptible to decades of environmental and metabolic insults, making early UV protection, healthy diet, and avoidance of smoking essential. For individuals with hereditary predisposition or systemic disea…	When should I start trying to prevent cataracts? As early as you can. Cataracts develop slowly over many years, so choices made in childhood and early adulthood matter. That said, starting today still helps. What helps most Sun protection daily from childhood: UV-blocking sunglasses (labeled UV400) and a hat. Don’t smoke; keep alcohol moderate. Keep blood sugar, blood pressure, and cholesterol we…	Start now—ideally from childhood—because cataract risk accumulates over decades. You can’t completely prevent age-related cataracts, but early risk-reduction can delay onset and slow progression. Best timing Childhood onward: consistent UV-A/UV-B protection (UV400 sunglasses + wide-brim hat). Any age (the sooner the better): no smoking, limit heavy alcohol, maintain healthy weight and exercise. A…	Preventive strategies are best initiated as soon as modifiable risk factors are identified, regardless of age. In young adults, this includes protecting the eyes from chronic UV exposure, avoiding unnecessary corticosteroid use, and preventing ocular trauma. For those with systemic conditions such as diabetes, strict metabolic control should start from diagnosis to minimize lens glycation and oxi…	Cataract prevention should ideally begin early in adult life, as lens opacification is the result of cumulative oxidative stress, metabolic changes, and ultraviolet (UV) exposure over decades. Starting in the 20s–30s, individuals can reduce risk by wearing UV-blocking eyewear outdoors, avoiding smoking, moderating alcohol intake, and maintaining a diet rich in antioxidants (vitamins C, E, lutein,…	Preventive measures are best started early in adulthood—ideally in your 20s or 30s—because cataract formation is the result of cumulative oxidative and metabolic stress on the lens over decades. Consistent UV protection, healthy lifestyle habits, systemic disease control, and avoidance of unnecessary corticosteroid use from a young age may help delay onset. While age-related cataracts often appea…
How to Prevent Complicated Cataract?	To prevent a complicated cataract, keep your eyes healthy overall. Wear sunglasses and protective eyewear when outdoors or doing risky tasks. Take any eye or general health medicine exactly as prescribed. Don’t skip regular eye checkups, especially if you have conditions like diabetes, glaucoma, or uveitis. Report any changes in your vision right away so your doctor can act early.	Complicated cataract arises secondary to ocular or systemic disease, so prevention focuses on identifying and controlling the underlying cause: Inflammatory eye disease (e.g., uveitis): prompt diagnosis, aggressive anti-inflammatory or immunosuppressive therapy, and careful steroid taper to minimize inflammatory damage to the lens. Retinal degenerations (e.g., retinitis pigmentosa): regular retin…	Prevention of complicated cataract can be approached at three levels: Primary prevention: eliminate or reduce exposure to risk factors—use protective eyewear to avoid trauma, reduce UV exposure, and avoid unnecessary corticosteroids. Secondary prevention: early detection and control of predisposing ocular/systemic conditions—routine screening for diabetic retinopathy, uveitis surveillance in auto…	Because complicated cataract results from chronic disruption of lens metabolism by inflammation, ischemia, or toxic exposure, prevention targets these pathophysiologic pathways: Reduce chronic inflammation: treat uveitis promptly and completely; use steroid-sparing agents when possible. Preserve lens nutrition and transparency: maintain good ocular perfusion in glaucoma, manage retinal diseases t…	A complicated cataract usually develops because of another eye problem, so the best prevention is to control that original problem. If you have eye inflammation (like uveitis), get it treated early and keep follow-up appointments. If you have diabetes, keep your blood sugar well controlled to protect your eyes. For glaucoma, use your pressure-lowering drops regularly. Always protect your eyes fro…	A complicated cataract develops secondary to other ocular diseases or systemic conditions, so prevention focuses on controlling the underlying cause and minimizing intraocular inflammation or injury: Ocular inflammation: prompt diagnosis and aggressive control of uveitis with appropriate anti-inflammatory or immunosuppressive therapy. Retinal disease: manage retinitis pigmentosa and other degener…
Which individuals are prone to cataracts?	Individuals at increased risk for cataract development include those with: Primary Risk Factors Advanced Age: Age-related nuclear sclerosis is the most common type. UV Radiation Exposure: Chronic, unprotected sunlight exposure (especially UV-B). Diabetes Mellitus: 2–5x higher risk; accelerates cortical/PSC cataracts. Smoking: Doubles risk (dose-dependent; oxidative stress mechanism). Chronic Cort…	Most common Aging – the single biggest risk; lens proteins stiffen and opacify over time. Family history/genetic predisposition. Medical conditions Diabetes (earlier onset and faster progression). Atopic dermatitis, high myopia. Prior uveitis or retinal detachment/pars plana vitrectomy. Medications & exposures Corticosteroids (any route: eye drops, inhaled, oral, injected; risk rises with dose/du…	Who is more likely to develop cataracts? Older age: the main risk; lens proteins cloud progressively with aging. Family history/genetics. Diabetes: earlier onset and faster progression. Long-term corticosteroid use: eye drops, inhalers, pills, or injections (dose and duration matter). Smoking and heavy alcohol use. Ultraviolet (sun) and infrared heat exposure: e.g., outdoor work without eye prote…	Cataracts are most common in older adults, but the risk is further increased by inherited predisposition, systemic illnesses such as diabetes, and ocular disorders like high myopia or chronic uveitis. Long-term corticosteroid use, certain medications, and prior eye injury or surgery also accelerate lens opacification. Environmental factors—especially chronic UV exposure—and lifestyle habits such …	Cataractogenesis is promoted by cumulative oxidative stress and metabolic disruption of lens proteins. Individuals at greatest risk include those of advanced age, with genetic susceptibility, or with systemic/ocular comorbidities such as diabetes, uveitis, or high myopia. Chronic corticosteroid use, significant UV exposure, and prior ocular trauma are additional risk enhancers. Lifestyle factors—…	People at higher risk include those with: Advancing age — prevalence rises sharply after 50 years. Genetic predisposition — family history of early lens opacities. Systemic diseases — diabetes mellitus, metabolic disorders. Ocular conditions — high myopia, uveitis, retinal degenerations, glaucoma, prior ocular trauma or surgery. Medication exposure — long-term corticosteroid use, certain psychotr…
Is special postoperative care required? Is the company of family members necessary?	Yes, special postoperative care is essential to ensure proper healing and minimize complications. Family assistance is strongly advised on surgery day and may be needed for 24–48 hours depending on individual factors. Key Postoperative Care Requirements Medication Regimen Topical Drops: Antibiotic (e.g., moxifloxacin 4x/day × 1 week). Steroid (e.g., prednisolone acetate; tapering over 4 weeks). N…	Yes—routine post-op care is needed, but it’s simple. A family member (or friend) should accompany you home the day of surgery because of sedation; ongoing daily “company” isn’t mandatory, but help with drops and safety is advisable, especially for older or frail patients. What you’ll do after phaco/IOL: Eye protection: Shield while sleeping × ~1 week; sunglasses outdoors. No rubbing. Drops (per s…	Post-op care and need for family assistance Short answer: Routine post-op care is needed but simple. A family member (or friend) must accompany you home the day of surgery because of sedation. Ongoing daily “company” isn’t mandatory for most, but short-term help is wise if you’re older, frail, or need assistance with drops. What you’ll do after cataract surgery Eye protection: Wear the shield whi…	Yes, special postoperative care is critical, and family assistance is essential on surgery day (and often for 24–48 hours). Essential Postoperative Care Medication Protocol: Antibiotic drops (e.g., moxifloxacin 4×/day × 1 week) to prevent infection. Steroid drops (e.g., prednisolone acetate; tapered over 2–4 weeks) to control inflammation. NSAID drops (e.g., bromfenac 1×/day × 6–8 weeks) to reduc…	Yes. After cataract surgery, specific postoperative care is important to ensure proper healing and avoid complications. This includes: Using prescribed eye drops on schedule (antibiotics, anti-inflammatories). Avoiding eye rubbing, heavy lifting, strenuous exercise, and swimming for several weeks. Wearing a protective shield while sleeping for the first few nights. Keeping follow-up appointments …	Yes. After cataract surgery, specific postoperative care is essential to promote healing and prevent complications. This includes using prescribed eye drops on schedule, avoiding eye rubbing, protecting the eye with a shield while sleeping for several nights, and refraining from heavy lifting, strenuous activity, or swimming for a few weeks. While many patients can manage self-care, having a fami…
Posterior capsule opacification (PCO)
Can cataracts come back?	Once the cloudy (cataractous) lens has been removed as part of cataract surgery, it doesn’t come back. However, the thin membrane behind the new lens implant (posterior capsule) may become opaque during the first few months or years after cataract surgery. This creates a filter-effect and can cause your vision to deteriorate. A simple laser treatment (YAG laser capsulotomy) can be performed in th…	Once a cataract has been surgically removed, it cannot come back because the lens that develops the cataract has been replaced with an artificial intraocular lens (IOL). However, some patients may experience what is sometimes called a ""secondary cataract,"" which is not actually a cataract but rather a condition known as posterior capsule opacification (PCO). Here’s more detail about PCO: Poster…	Once a cataract is removed during cataract surgery, it does not come back. However, some patients may experience a condition called posterior capsule opacification (PCO), which can cause symptoms similar to those of cataracts. Here’s what you need to know: 1. Posterior Capsule Opacification (PCO): What It Is: After cataract surgery, the natural lens capsule that holds the artificial intraocular l…	No, cataracts themselves cannot come back after they have been surgically removed. During cataract surgery, the natural lens that has become cloudy is removed and replaced with an artificial intraocular lens (IOL). Since this IOL is made of synthetic material, it cannot develop cataracts like a natural lens. However, a condition called posterior capsule opacification (PCO), sometimes referred to …	No, cataracts cannot technically return after surgery. During cataract surgery, the cloudy natural lens of the eye is removed and replaced with a synthetic, artificial lens. Without a natural lens in your eye, it’s not possible for cataracts to grow back again after surgery. However, some patients may experience symptoms similar to cataracts due to a condition called Posterior Capsule Opacificati…	No. Once the cloudy natural lens is removed during cataract surgery, it cannot regrow. However, posterior capsule opacification (PCO)—sometimes called a “secondary cataract”—can occur months or years later when residual lens epithelial cells proliferate on the posterior capsule behind the IOL. PCO can cause symptoms similar to cataract but is not a true recurrence, and it is effectively treated w…
What is PCO?	Posterior capsule opacification (PCO) is a relatively common occurrence after cataract surgery but is easily treatable. Sometimes you can develop a thickening of the back (posterior) of the lens capsule which holds your artificial lens in place. Thickening of the capsule means that light is less able to travel through to the retina (the light sensitive layer at the back of your eye). Sight can be…	Posterior capsule opacification (PCO) is a common condition that can occur after cataract surgery. It is sometimes referred to as a ""secondary cataract,"" although it is not truly a cataract. Instead, PCO is a condition where the posterior capsule, the part of the eye's natural lens capsule that is left intact during cataract surgery to support the intraocular lens (IOL), becomes cloudy due to t…	Posterior capsule opacification (PCO) is a common complication that can occur after cataract surgery. Here’s a detailed explanation of what PCO is: What is PCO? Posterior Capsule Opacification: Definition: PCO is a condition where the back of the lens capsule (which holds the intraocular lens or IOL in place after cataract surgery) becomes cloudy. This can interfere with vision, much like a catar…	Posterior capsule opacification (PCO), also known as ""secondary cataract"" or ""after-cataract,"" is the most common complication following cataract surgery. What is it? PCO is not a true cataract, but rather a clouding of the posterior capsule, the thin membrane that holds the intraocular lens (IOL) implant in place after your natural lens has been removed. It occurs when residual lens cells le…	Posterior Capsular Opacification (PCO), often referred to as a “secondary cataract,” is the most common postoperative complication of cataract surgery. During cataract surgery, the natural lens of the eye is removed and replaced with an intraocular lens (IOL). The thin membrane that surrounds your lens, known as the lens capsule, is left intact during this procedure. PCO occurs when this lens cap…	PCO is a common late complication of cataract surgery in which residual lens epithelial cells migrate and proliferate on the posterior capsule—the thin, transparent membrane that originally enclosed the natural lens and now supports the intraocular lens (IOL). These cells can form fibrotic tissue or pearl-like clusters (Elschnig pearls) that scatter light, causing blurred vision, glare, and reduc…
What causes vision to become cloudy again after cataract surgery?	A cataract is a clouding of the lens in your eye and normally occurs as part of the ageing process, although there are other reasons why a cataract can develop earlier in life, such as medications you may have taken, other eye or health conditions, or trauma to the eye. During cataract surgery the natural lens of your eye, which has become cloudy, is replaced by a clear artificial lens also known…	Vision becoming cloudy again after cataract surgery is typically due to a condition known as posterior capsule opacification (PCO). PCO is the most common reason for decreased visual clarity following cataract surgery and is often colloquially referred to as a ""secondary cataract,"" though it is not a true cataract. Here’s what leads to PCO: Lens Epithelial Cells: During cataract surgery, the na…	After cataract surgery, vision can become cloudy again primarily due to a condition called posterior capsule opacification (PCO). Here’s a detailed explanation of what causes this cloudiness: Posterior Capsule Opacification (PCO): Main Cause: The most common reason for vision becoming cloudy again after cataract surgery is PCO. Development: Residual Cells: During cataract surgery, the cloudy natu…	Cloudy vision after cataract surgery is usually caused by a condition called posterior capsule opacification (PCO), also known as ""secondary cataract"" or ""after-cataract."" This is the most common complication following cataract surgery. Here's what happens: Cataract Removal: During cataract surgery, the cloudy natural lens of the eye is removed. Intraocular Lens Implant: A clear artificial le…	Cloudy vision after cataract surgery is most commonly caused by a condition known as Posterior Capsule Opacification (PCO). During cataract surgery, the natural lens of the eye is removed and replaced with an artificial one. The thin, transparent membrane that surrounds your lens, known as the posterior capsule, is left intact to hold the new lens in place. Over time, this posterior capsule can b…	The most common cause is posterior capsule opacification (PCO), where residual lens epithelial cells proliferate on the posterior capsule, scattering light and reducing clarity—often months or years after surgery. Other possible causes include cystoid macular edema, progression of preexisting retinal disease (e.g., AMD, diabetic macular edema), corneal edema, IOL-related issues (decentration, opa…
Why do some people get PCO?	Although PCO is quite common, there are some reasons why you may be more likely to develop it. If you have other pre-existing medical conditions such as diabetes related eye conditions, glaucoma, retinitis pigmentosa or have very short sight (high myopia), you are more likely to develop PCO. The younger you are when you have cataract surgery, the more likely it is that this thickening will occur.…	Posterior Capsule Opacification (PCO) occurs in some people after cataract surgery due to the proliferation of residual lens epithelial cells on the capsule that holds the intraocular lens (IOL). There are several reasons why PCO might develop in certain individuals more than others: Biological Factors: The natural response of the body to surgery can include the activation and proliferation of le…	Posterior capsule opacification (PCO) can develop after cataract surgery due to several factors. Here are the main reasons why some people are more prone to developing PCO: 1. Residual Lens Epithelial Cells: Proliferation: After the cataract is removed, some lens epithelial cells may remain on the lens capsule. These cells can proliferate and migrate across the posterior capsule, leading to opaci…	Posterior capsule opacification (PCO) is a common complication of cataract surgery, but not everyone who undergoes the procedure develops it. The exact cause of PCO isn't fully understood, but several factors are thought to contribute to its development: Residual Lens Epithelial Cells (LECs): During cataract surgery, the surgeon removes the cloudy natural lens, but a few lens epithelial cells (LE…	Posterior Capsule Opacification (PCO) is primarily caused by the migration and proliferation of residual lens epithelial cells (LECs) that remain in the eye after cataract surgery. These cells can start forming fibrous connective tissue, which can cause the vision to become cloudy or blurry. Several factors can contribute to the development of PCO: Surgical Technique: The surgical technique used …	Posterior capsule opacification occurs when residual lens epithelial cells (LECs) left behind after cataract extraction migrate, proliferate, and transform into fibroblastic or pearl-like cells on the posterior capsule. This process can cause capsular wrinkling or Elschnig pearls, scattering light and reducing vision. PCO risk is influenced by: Age: higher in younger patients due to more active L…
How is the YAG laser treatment carried out?	The laser treatment is painless and is carried out while sitting at a machine similar to the one you were examined with in the clinic. Local anaesthetic drops will be given and a contact lens may be placed on your eye to steady it and focus the laser beam. The laser light is invisible but a bright light is used so that the capsule can be seen. Each laser shot lasts a fraction of a second and you …	YAG laser capsulotomy is a straightforward and effective procedure used to treat posterior capsule opacification (PCO), a common condition that can occur after cataract surgery. Here’s how the YAG laser treatment is typically carried out: Preparation: Prior to the procedure, the patient's pupil may be dilated with eye drops to provide a better view of the posterior capsule. The eye is also numbed…	YAG laser capsulotomy is a common and effective procedure used to treat posterior capsule opacification (PCO). Here’s a step-by-step overview of how the YAG laser treatment is carried out: 1. Preparation: Initial Examination: Your ophthalmologist will conduct a thorough eye examination to confirm the presence of PCO and determine that YAG laser capsulotomy is appropriate. Pupil Dilation: Eye drop…	YAG laser treatment, also known as YAG laser capsulotomy, is a simple and painless procedure performed in an ophthalmologist's office to treat posterior capsule opacification (PCO) after cataract surgery. Here's how the procedure is typically carried out: Preparation: Your eye doctor will dilate your pupil with eye drops to allow a clear view of the posterior capsule. Anesthetic eye drops may be …	YAG laser treatment, also known as YAG laser capsulotomy, is a quick, outpatient procedure that is typically carried out in the following steps: Preparation: Your vision will be checked, and your intraocular pressure measured. Drops are instilled to dilate the pupil; these can take up to 30 minutes to work. The retina at the back of the eye is examined to ensure that there are no other problems. …	Nd:YAG laser capsulotomy is an outpatient procedure that usually takes only a few minutes. After measuring baseline IOP, the ophthalmologist instills dilating drops to enlarge the pupil and may add IOP-lowering drops as a precaution. You’ll sit at a slit-lamp–mounted laser device, and a special contact lens may be placed on the eye with coupling gel to stabilize it and focus the laser. The surgeo…
What happens after YAG laser treatment?	The laser cuts a hole in the opaque membrane behind the implant. This allows light to reach the retina, therefore bringing vision back to the level it was before the membrane became cloudy. It may take several days before your vision is fully restored. Drops may be given for you to use after the procedure. We advise that you do not drive yourself home after your procedure as it can take some time…	After undergoing YAG laser capsulotomy to treat posterior capsule opacification (PCO), here’s what typically happens during the recovery and follow-up stages: Immediate Visual Improvement: Many patients notice an immediate improvement in their vision clarity shortly after the procedure. However, it's common to experience some floaters temporarily due to the small fragments of the capsule that wer…	After YAG laser capsulotomy, patients generally experience a straightforward and quick recovery process. Here’s what typically happens after the procedure: Immediate Aftercare: Vision Improvement: Immediate Results: Most patients notice an immediate improvement in their vision as the cloudy posterior capsule has been cleared. Temporary Blurriness: Some patients may experience temporary blurriness…	After YAG laser treatment, also known as YAG laser capsulotomy, most patients experience a significant improvement in their vision within a day or two. However, there are several things you may experience in the immediate aftermath and during the recovery period: Immediately After: Blurred Vision: Your vision may be temporarily blurry due to the dilation drops used during the procedure. This shou…	After a YAG laser treatment, here’s what typically happens: Immediately After the Procedure: The patient’s vision may be blurry for a short period, but it should clear in an hour or two. The patient may feel a scratchy sensation in their eye for the rest of the day. Vision Improvement: About 95% of people with significant posterior capsule opacification (PCO) experience clear vision within one da…	Vision often clears within minutes to hours as the posterior capsule opening immediately restores the visual axis. You may notice floaters for a few days due to liberated capsule fragments in the vitreous. The ophthalmologist will check IOP shortly after the procedure and may prescribe IOP-lowering drops if needed. Anti-inflammatory drops are sometimes given to reduce the small risk of cystoid ma…
What are the risks of YAG laser treatment?	The laser procedure is considered very safe. Though there are some risks, serious side effects are very rare. If a contact lens is used, your eye may be a little sore following the treatment, but this should soon wear off. Common complications For some people laser treatment for PCO can cause eye pressure to briefly rise. If your doctor is concerned about this they will check your eye pressure so…	YAG laser capsulotomy is a generally safe and effective treatment for posterior capsule opacification (PCO) following cataract surgery, but like all medical procedures, it does carry some potential risks and complications, although they are relatively rare. Here are the main risks associated with YAG laser treatment: Increased Intraocular Pressure: One of the most common risks immediately followi…	YAG laser capsulotomy is generally considered a safe and effective procedure for treating posterior capsule opacification (PCO). However, like any medical procedure, it carries some risks and potential complications. Here are the main risks associated with YAG laser treatment: 1. Increased Intraocular Pressure (IOP): Short-Term Increase: There can be a temporary rise in intraocular pressure immed…	YAG laser capsulotomy is generally considered a safe and effective procedure. However, like any medical procedure, it carries some risks, including: Common side effects: Increased floaters: Temporary increase in floaters (specks or strands that drift across your field of vision). This is due to the disruption of the posterior capsule and usually settles down over time. Elevated eye pressure: A te…	YAG laser treatment is generally considered safe, but like all medical procedures, it carries some risks. Here are the potential risks associated with YAG laser treatment: Increased Eye Pressure or Inflammation: The pressure or inflammation in your eye may increase after the procedure. Retinal Detachment: There’s a small risk of retinal detachment, which is a serious condition that can lead to vi…	Nd:YAG capsulotomy is generally safe, but potential complications include: Transient IOP spike — usually within the first few hours; minimized with prophylactic IOP-lowering drops. Retinal detachment — small increased lifetime risk, especially in high myopia or lattice degeneration. Cystoid macular edema — inflammatory reaction causing blurred central vision. IOL damage/pitting — if laser energy …
What will my sight be like after treatment for PCO?	It may take a few days for your sight to become clear again, and you may notice “floaters” after your laser treatment. Floaters are harmless clumps of cells which move around inside the vitreous (a clear jelly-like substance which fills the inside of the eye). You may see floaters as dots, circles, lines, clouds, or cobwebs. Over time these will settle down and become less noticeable. Because the…	After receiving treatment for posterior capsule opacification (PCO) with a YAG laser capsulotomy, most patients experience a significant improvement in their vision. Here's what you can generally expect regarding your sight after the treatment: Clarity and Sharpness: The primary goal of YAG laser capsulotomy is to restore the clarity and sharpness of vision that was affected by the clouding of th…	After treatment for posterior capsule opacification (PCO) with YAG laser capsulotomy, most patients experience a significant improvement in vision. Here’s what you can generally expect for your sight following the procedure: Immediate Improvement: Clarity: Enhanced Vision: Most patients notice an immediate improvement in clarity of vision once the cloudy posterior capsule has been opened, allowin…	After YAG laser treatment for posterior capsule opacification (PCO), your sight should significantly improve and return to how it was shortly after your initial cataract surgery. The laser procedure creates a small opening in the cloudy capsule, allowing light to pass through and reach the retina clearly. Most people experience a noticeable improvement in their vision within a day or two after th…	After treatment for Posterior Capsule Opacification (PCO), most patients experience a significant improvement in their vision. Here’s what you can expect: Immediate Aftermath: Your vision may be blurry immediately after the procedure, but it should clear up within a few hours. Vision Improvement: Over 95% of patients notice an improvement in their vision within 1-2 days following the procedure. I…	Following a successful Nd:YAG capsulotomy, most patients experience rapid restoration of the visual clarity they had soon after cataract surgery, with improved sharpness, contrast, and reduction of glare or halos. Colors may appear brighter, and reading or night driving often becomes easier. The degree of improvement depends on the health of the retina, optic nerve, and other ocular structures; c…
Can PCO come back?	You will generally only need to have laser treatment for PCO once. Very rarely, certain cells may develop in the area of the posterior capsule, or the opening in the capsule made by the first laser treatment can shrink, causing PCO to come back. If this does happen it is possible to safely have further laser treatment if needed.	Once posterior capsule opacification (PCO) has been effectively treated with a YAG laser capsulotomy, it does not come back in the treated eye. The YAG laser creates a permanent opening in the cloudy posterior capsule, which allows light to pass through clearly. Since the capsule itself does not regenerate or heal closed, the part of the capsule that has been opened remains clear indefinitely. Ho…	Posterior capsule opacification (PCO) typically does not recur after it has been treated with a YAG laser capsulotomy. Here’s a detailed explanation: Recurrence of PCO: Effectiveness of YAG Laser Capsulotomy: Permanent Solution: The YAG laser capsulotomy procedure creates a permanent opening in the cloudy posterior capsule, allowing light to pass through unobstructed to the retina. Low Recurrence…	PCO, or posterior capsule opacification, is a clouding of the membrane that holds the intraocular lens in place after cataract surgery. While it's a common complication, it can be effectively treated with a YAG laser capsulotomy. Can PCO come back after treatment? It's rare for PCO to return after a YAG laser capsulotomy. Most patients only need one laser treatment to clear the clouded capsule an…	No, Posterior Capsule Opacification (PCO) cannot recur once it has been successfully treated with YAG laser capsulotomy. This procedure creates a small opening in the clouded capsule to allow light to pass through again. Since the intraocular lens (IOL) implanted during cataract surgery is made of synthetic materials, a cataract cannot come back. However, PCO can affect your vision in a similar w…	True recurrence after a complete Nd:YAG capsulotomy is rare because the opacified capsule is permanently opened and cannot regrow. However, residual lens epithelial cells or fibrotic capsule edges can occasionally cause visual disturbance if the capsulotomy opening is too small or becomes partially obscured over time. In such cases, an enlargement of the capsulotomy with repeat YAG laser can rest…
How quickly does a YAG capsulotomy (a procedure to remove clouding after cataract surgery) improve vision?	A capsulotomy will usually improve vision by the next day. It takes a bit of time for the gel that is used with the contact lens to clear from the cornea, and there are often early floaters that can be bothersome. But usually by the next morning, most of my patients will notice an improvement in their vision.	A YAG capsulotomy typically results in a rapid improvement in vision. Most patients notice a significant enhancement in visual clarity shortly after the procedure, often within a few hours to a couple of days. Here's what to expect regarding the timeline for vision improvement: Immediate Aftermath: Right after the YAG capsulotomy, some patients may see floaters or small specks due to the tiny pie…	A YAG capsulotomy typically results in rapid improvement in vision. Here’s what you can generally expect: Immediate Improvement: Instant Results: Clarity of Vision: Many patients notice a significant improvement in vision clarity almost immediately after the procedure. The cloudiness caused by posterior capsule opacification (PCO) is removed, allowing light to pass through to the retina without o…	A YAG capsulotomy typically improves vision very quickly. Most people notice a significant improvement in their vision within 24 hours after the procedure. However, the full effects of the procedure may take a few days to become apparent as your eye heals and the gel used during the procedure clears. In some cases, patients may experience temporary blurry vision or floaters immediately after the …	YAG capsulotomy is a non-invasive laser procedure that is performed to improve blurred vision caused by posterior capsule opacification, a condition that can occur after cataract surgery. The majority of patients experience a significant improvement in their vision within 24 hours after the procedure. However, if there are other issues affecting your vision, it may take longer for the full improv…	Vision often improves within minutes to hours after Nd:YAG laser capsulotomy, as the posterior capsule opacity is immediately cleared from the visual axis. Some patients notice sharper vision the same day, while others may take a few days for optimal clarity if there is transient intraocular inflammation or mild vitreous debris. If preexisting retinal or optic nerve disease is present, the degree…
Prognosis
My child's congenital cataract surgery has been completed. Why is the vision still poor? Can it improve in the future?	Children with congenital cataracts often present with accompanying amblyopia, resulting in suboptimal visual acuity. Early removal of the cataract, coupled with appropriate optical correction and proactive amblyopia training, may lead to improved visual outcomes in a subset of these patients.	After surgery for congenital cataracts, there can be several reasons why vision might still not be optimal, and the potential for improvement depends on various factors: Timing of Surgery: One of the most critical factors is the age at which the surgery was performed. The earlier the surgery is done, particularly within the first weeks or months of life, the better the chance for developing norma…	Even after successful congenital cataract surgery, vision may still be suboptimal due to several factors: Amblyopia: The brain may not effectively use the operated eye, leading to lazy eye. Delayed Visual Development: The visual system may not develop normally if the cataract was present for an extended period. Other Ocular Issues: Conditions such as glaucoma, retinal problems, or other developme…	Even after successful congenital cataract surgery, vision may not be fully restored for several reasons: Amblyopia (Lazy Eye): Cataracts present during early childhood can disrupt the normal development of the visual system, leading to amblyopia. This means the brain doesn't fully process visual information from the affected eye, even after the cataract is removed. Amblyopia treatment, such as pa…	After congenital cataract surgery, it’s not uncommon for vision to remain poor for a period of time. This can be due to several factors: Post-Surgical Swelling and Inflammation: After any surgery, including cataract surgery, there can be swelling and inflammation which temporarily reduce vision clarity. This should subside as the eye heals. Posterior Capsule Opacification (PCO): PCO is a fairly c…	In congenital cataract, prolonged lens opacity before surgery can cause sensory deprivation amblyopia, as the visual pathways fail to develop normally during the critical period. Even with technically successful surgery and clear optical media, the retina and visual cortex may have limited functional potential. Postoperative vision can improve with early and intensive amblyopia therapy (e.g., pat…
It's the same doctor who performed the cataract surgeries. Why did the other patient have a better outcome while our vision isn't as good?	The postoperative visual acuity following cataract surgery is influenced by a multitude of factors. These include the type and severity of the cataract itself, the timing of the surgery, the presence of other ocular conditions, and the degree of compliance with postoperative amblyopia training, among others. Each of these variables can significantly impact the visual outcome after surgery.	The outcomes of cataract surgery can vary between individuals, even when performed by the same surgeon, due to a variety of factors unique to each patient. Here are some reasons why there might be differences in visual outcomes: Pre-existing Eye Conditions: Individual differences in eye health, such as the presence of other ocular diseases like macular degeneration, diabetic retinopathy, or glauc…	There are several factors that can influence the outcomes of cataract surgery, even when performed by the same surgeon: Individual Differences: Each patient's eye anatomy, overall health, and response to surgery can vary significantly. Type and Severity of Cataract: The complexity of the cataract and how long it has been present can affect the surgical outcome. Post-Operative Care: Adherence to p…	There are several reasons why outcomes of cataract surgery can vary even when performed by the same surgeon: Pre-existing Eye Conditions: If you had other eye conditions like macular degeneration, glaucoma, or diabetic retinopathy before the surgery, these could affect your final visual outcome. These conditions can limit the potential improvement in vision even with a successful cataract surgery…	The outcome of cataract surgery can vary between patients even when performed by the same surgeon. Several factors can influence the postoperative visual acuity: Age: Older patients may have other age-related eye conditions that could affect the outcome. Pre-existing Ocular Conditions: Conditions like diabetic retinopathy, glaucoma, or macular degeneration can affect visual outcomes. Refractive E…	Postoperative vision depends not only on the surgical technique but also on preexisting ocular health, type and severity of cataract, biometric accuracy, and patient-specific factors such as corneal clarity, macular status, optic nerve function, and refractive goals. Coexisting diseases—like AMD, diabetic retinopathy, glaucoma, corneal dystrophies, or amblyopia—can limit the best-corrected visual…
My fundus is in poor condition. Why did the doctor still perform cataract surgery on me? After the cataract surgery, I still can't see.	In some cases, preoperative assessment of macular and optic nerve function is hindered by the presence of cataracts, particularly dense nuclear or total cataracts, which obstruct visualization of the fundus. Additionally, optical coherence tomography (OCT) imaging of the macula may be unfeasible. While B-scan ultrasonography is often performed preoperatively, it primarily detects gross retinal pa…	If you have underlying eye conditions affecting the retina or optic nerve, such as advanced diabetic retinopathy, macular degeneration, or glaucomatous optic nerve damage, these conditions can limit the improvement in vision even after successful cataract surgery. Here's why the surgery might still have been considered: Improved Diagnosis and Treatment of Retinal Conditions: Removing the cataract…	If you have underlying retinal problems, cataract surgery might not fully restore your vision. Here are some reasons why your doctor might still recommend the surgery: Improved Clarity: Even with retinal issues, removing the cataract can improve the clarity of the visual pathway, potentially enhancing whatever vision is available. Better Diagnosis and Treatment: Removing the cataract allows for a…	Cataract surgery is not solely determined by the condition of the fundus (the back of the eye). While a healthy fundus is ideal, cataracts themselves can significantly impact vision even if the retina and optic nerve are in good condition. Here are some reasons why your doctor might have recommended cataract surgery despite your good fundus: Visual Acuity: Cataracts can cause significant visual i…	Cataract surgery primarily aims to improve vision by replacing the clouded lens in your eye. However, if you have other underlying eye conditions, particularly those affecting the retina or cornea, your vision may not improve significantly after cataract surgery. For instance, conditions like macular degeneration, glaucoma, or diabetic retinopathy can cause vision loss that cannot be restored by …	In some cases, cataract surgery is performed even when significant fundus pathology exists, because a dense cataract may prevent adequate visualization and treatment of the posterior segment. Removing the cataract allows the ophthalmologist to examine the retina and optic nerve directly, apply necessary interventions (e.g., laser, intravitreal therapy), and, in some cases, improve residual vision…
Will Cataract Surgery Affect My LASIK-corrected Vision?	The cataract surgery will correct the blurry vision caused by the cataract and can leave a different correction than you are used to after LASIK surgery. Figuring the power of the lens implant after someone has had LASIK can be part art and part science—meaning some touch-up to the visual result may be necessary after the cataract surgery if you are not happy with the final vision. Please discuss…	Cataract surgery can indeed affect your LASIK-corrected vision. If you've previously had LASIK or another form of refractive surgery, there are specific considerations and challenges when it comes to cataract surgery: IOL Power Calculation: After LASIK, the corneal shape is permanently altered, which can complicate the calculations used to determine the appropriate power of the intraocular lens (…	Cataract surgery can affect vision in patients who have previously undergone LASIK (Laser-Assisted In Situ Keratomileusis). Here’s what you need to know: Impact on Previous Correction: IOL Calculations: Calculating the correct power of the intraocular lens (IOL) to be implanted during cataract surgery is more complex in patients who have had LASIK. The changes in corneal shape due to LASIK can af…	Cataract surgery will not directly affect your LASIK-corrected vision, but it can change your overall vision and may require a change in glasses prescription afterwards. Here's why: Cataracts and LASIK target different parts of the eye: Cataracts affect the lens, while LASIK reshapes the cornea. Cataract surgery removes the clouded lens and replaces it with an artificial intraocular lens (IOL). I…	Yes, cataract surgery can affect your LASIK-corrected vision. The cataract surgery will correct the blurry vision caused by the cataract and can leave a different correction than you are used to after LASIK surgery. Figuring the power of the lens implant after someone has had LASIK can be part art and part science—meaning some touch-up to the visual result may be necessary after the cataract surg…	Cataract surgery can be performed successfully on patients who have previously undergone LASIK surgery. However, it’s important to note that the cataract surgery may alter the vision correction achieved by the LASIK procedure. This is because the intraocular lens (IOL) implanted during cataract surgery is designed to correct vision, and determining the correct power of the IOL after LASIK can be …
Why is my vision still blurry after eye surgery?	Despite the remarkable advancements in both pharmacological and surgical interventions in medicine, which have undoubtedly benefited humanity immensely, there remain numerous diseases for which effective treatments are still elusive. Ophthalmologists strive to utilize available resources to treat and improve patients' vision, yet certain ocular conditions continue to pose significant challenges a…	Even with advanced medical technology, there can be several reasons why vision may remain blurry after treatment. Here are some possible explanations: Healing Process: It can take time for your eyes to heal fully after treatment, whether it’s surgery, laser therapy, or another type of procedure. During this healing period, it is normal to experience some blurriness. Residual Refractive Errors: Af…	There are several reasons why vision might still be blurry after cataract surgery, even with advances in medical technology: Posterior Capsular Opacification (PCO): Also known as secondary cataract, this is a common cause of vision blurriness post-surgery and can be treated with a simple laser procedure (YAG capsulotomy). Residual Refractive Error: Some patients may still need glasses or contact …	There are several reasons why your vision might still be blurry after eye treatment, even with advancements in medicine: Underlying Eye Conditions: Preexisting Conditions: If you had other eye conditions like macular degeneration, glaucoma, or diabetic retinopathy before the treatment, these conditions can still affect your vision even after the primary issue is addressed. New Conditions: Sometim…	There could be several reasons why your vision is still blurry after treatment. Here are some possible causes: Refractive Errors: Conditions like myopia (nearsightedness), hyperopia (farsightedness), and astigmatism can cause blurred vision. These conditions can often be corrected with eyeglasses, contact lenses, or surgery. Dry Eye Syndrome: This condition can cause a film-like sensation over th…	Postoperative blur can result from several factors: Early/temporary: corneal edema, residual anterior chamber inflammation, or tear film instability. Refractive: residual refractive error, surgically induced astigmatism, or incorrect IOL power. Ocular pathology: cystoid macular edema, posterior capsule opacification (PCO), retinal disease (e.g., AMD, diabetic macular edema), or optic nerve diseas…
Is it certain that vision will improve after cataract surgery?	Cataract surgery can be likened to replacing the lens of a camera with a transparent one. The clarity of the resulting image primarily depends on the quality of the film. No matter how advanced the lens, if the film is damaged, it cannot produce a good picture. The film is analogous to the retina in the human eye. If there are issues with the retina, such as age-related macular degeneration, diab…	Cataract surgery is highly effective and typically results in significant improvement in visual acuity for most people. However, whether your vision will definitely improve depends on several factors: Type and Severity of Cataracts: The improvement in vision after cataract surgery largely depends on how severe the cataracts were before surgery. If the cataracts were the main reason for vision imp…	Cataract surgery is generally very successful in improving vision, but there are factors that can influence the outcome. Here’s a detailed explanation: Expected Outcomes of Cataract Surgery: Improvement in Vision: Clearer Vision: The primary goal of cataract surgery is to remove the cloudy lens and replace it with a clear intraocular lens (IOL), which typically results in significantly improved v…	Cataract surgery typically results in significant improvement in vision for most people. However, it's not a guarantee that everyone's vision will improve to 20/20 or that they will no longer need glasses. Here's why: Pre-existing eye conditions: If you have other eye conditions like macular degeneration or glaucoma, these can limit the potential improvement in vision after cataract surgery. Surg…	Cataract surgery generally has a high success rate in improving vision. According to the Mayo Clinic1 and the NHS, cataract surgery is performed to treat cataracts that can cause blurry vision and increase the glare from lights. If a cataract makes it difficult for you to carry out your usual activities, your health care team may suggest cataract surgery. Post-surgery, your vision may start getti…	No, vision improvement is not guaranteed. While most patients experience significant visual recovery once the cloudy lens is replaced with an IOL, the outcome depends on the health of other ocular structures. Coexisting conditions—such as AMD, diabetic retinopathy, glaucoma, corneal disease, optic neuropathy, or amblyopia—can limit postoperative VA. Preoperative assessment, including macular OCT …
Is the outcome of congenital cataract surgery in children not as good as that of senile cataract surgery? Why is amblyopia training still necessary?	The vast majority of congenital cataracts are associated with the presence of amblyopia. Early initiation of amblyopia therapy following cataract surgery is of paramount importance, as it holds the potential to significantly improve visual outcomes in affected children.	Cataract surgery in children with congenital cataracts can have different outcomes compared to adults with age-related cataracts. Here are several reasons why the outcomes might differ and why additional interventions such as amblyopia (lazy eye) treatment are often necessary: Developmental Differences: Congenital cataracts occur when a child is born with cloudy lenses, which can significantly af…	Yes, the outcomes of congenital cataract surgery in children are generally less predictable compared to age-related cataract surgery in adults. This is because congenital cataracts can interfere with the normal development of the visual system. After surgery, children often need amblyopia (lazy eye) therapy. This is because the brain needs to learn to process visual information from the operated …	The visual outcome after cataract surgery in children with congenital cataracts is generally not as good as in adults with age-related cataracts. This is due to several factors: Amblyopia (Lazy Eye): Congenital cataracts, especially if present at birth or early infancy, can hinder the development of the visual system, leading to amblyopia. Even after the cataract is removed, the brain may not be …	The outcome of cataract surgery in children with congenital cataracts can be different from that in adults with age-related cataracts. According to the Mayo Clinic, severe cataracts in newborns can profoundly impact future vision if not removed within a few months. However, the outcomes can be excellent for bilateral cataract conditions caught at a reasonable age. A study in BMJ Open Ophthalmolog…	Yes, visual outcomes after congenital cataract surgery are generally less predictable than those after age-related cataract surgery. In congenital cataract, lens opacity occurs during the critical period of visual development, leading to sensory deprivation amblyopia if not promptly corrected. Even after surgery, the retina and visual cortex may have reduced functional development due to early de…
The vision is clear for distant objects after the operation, but why is it still blurry for near objects?	The primary limitation of intraocular lenses (IOLs) is their inability to adjust focus as seamlessly as our natural lenses, particularly when shifting between near and far vision. If the IOL is designed to provide clear distant vision post-surgery, the patient may need to wear reading glasses for near vision. Conversely, if the IOL is designed to retain myopia and provide clear near vision, the p…	If you find that your distance vision is clear after cataract surgery, but your near vision remains blurry, it could be due to several factors related to the type of intraocular lens (IOL) implanted and the natural changes in vision that occur with age. Here’s a detailed explanation: Type of IOL Implanted: If a monofocal IOL was used during your cataract surgery, it was likely set for clear dista…	Experiencing clear distance vision but blurry near vision after cataract surgery is a common occurrence, and it typically depends on the type of intraocular lens (IOL) that was implanted. Here are the main reasons for this issue: Types of IOLs and Their Effects on Vision: Monofocal IOLs: Single Focus: Monofocal IOLs are designed to provide clear vision at one fixed distance—usually set for either…	There are several reasons why you might experience clear distance vision but blurry near vision after cataract surgery: Presbyopia: This is a natural age-related condition where the eye's lens loses its flexibility, making it difficult to focus on close objects. Cataract surgery removes the cloudy lens and replaces it with an intraocular lens (IOL), but it doesn't address the underlying presbyopi…	After cataract surgery, it’s common for patients to experience changes in their near vision. This is primarily due to the artificial lens (intraocular lens, or IOL) that is used to replace the natural lens during surgery. The artificial lens has a fixed focus for clear distance vision, but it doesn’t have the same flexibility as the natural lens to adjust focus for near vision. This condition, kn…	This is usually due to the loss of the eye’s natural accommodation after removal of the crystalline lens. Most standard monofocal IOLs are set for clear distance vision, meaning near tasks (e.g., reading) require additional optical aid such as reading glasses. Options to reduce dependence on near correction include monovision (one eye set for near), multifocal or extended depth-of-focus IOLs, or …
Although the visual acuity is good after the operation, the eyes always feel uncomfortable and there is a strong foreign - body sensation. What's the reason for this?	Postoperative foreign body sensation (FBS) is a common complaint among patients following cataract surgery, often reported during follow-up visits. This discomfort is primarily attributed to ocular surface dryness. Many elderly patients present with pre-existing dry eye syndrome, and surgical incision-induced damage to corneal limbal stem cells, coupled with postoperative eye drop use, can exacer…	If you're experiencing discomfort and a strong sensation of a foreign body in your eye after cataract surgery, despite having good visual outcomes, this could be due to several reasons: Dry Eye Syndrome: It's common for patients to experience dry eye after cataract surgery. The symptoms include a gritty or scratchy feeling, as if something is in the eye. This can be due to changes in the tear fil…	Experiencing discomfort and a strong foreign body sensation in the eye after cataract surgery, despite having good vision, can be due to several factors. Here are some common reasons and what you can do about them: Common Causes: Dry Eye Syndrome: Post-Surgical Dryness: Cataract surgery can temporarily disrupt the tear film, leading to dry eye symptoms such as discomfort and a gritty sensation. R…	Even though your vision is good after cataract surgery, the persistent discomfort and foreign body sensation in your eye could be due to several reasons: Dry Eye: Cataract surgery can disrupt the tear film, leading to dry eyes. This is a common side effect and can cause irritation, grittiness, and a foreign body sensation. Your doctor may recommend using artificial tears or other lubricating eye …	After cataract surgery, it’s common for patients to experience discomfort and a foreign body sensation in the eye. This can be due to several reasons: Incision Healing: The small incision made during the surgery can cause a scratchy sensation as it heals. This feeling is usually temporary and subsides as the eye heals. Dry Eye: Almost all patients experience some level of dryness in the eye after…	Persistent discomfort or foreign-body sensation after otherwise successful cataract surgery is most often due to ocular surface disease, particularly dry eye or meibomian gland dysfunction, which can be exacerbated by surgery, perioperative drops, and incisional healing. Other causes include suture irritation (if present), conjunctival chemosis, or low-grade inflammation. A slit-lamp exam can ide…
The vision was still blurry during the first - day examination after cataract surgery. The doctor said it was due to corneal edema. Does it mean there was a problem with the surgery?	Early postoperative corneal edema is a common occurrence following phacoemulsification cataract surgery, primarily attributed to the collateral damage inflicted on the cornea by the ultrasound energy used to fragment the cataractous lens. Patients with dense nuclear cataracts or low endothelial cell counts are particularly susceptible to developing corneal edema. However, with appropriate pharmac…	Corneal edema, or swelling of the cornea, following cataract surgery is a relatively common temporary condition and does not necessarily indicate that there was a problem during the surgery. Here’s what you need to know about postoperative corneal edema: Causes of Corneal Edema After Cataract Surgery 1. Surgical Manipulation: The cornea can swell in response to the trauma from surgical instrument…	Experiencing blurred vision and corneal edema (swelling) on the first day after cataract surgery does not necessarily mean that there was a problem with the surgery. Here’s what you need to know: Corneal Edema After Cataract Surgery: Common Post-Operative Condition: Normal Occurrence: Corneal edema is a common condition that can occur after cataract surgery. The cornea, the clear front surface of…	Corneal edema (swelling of the cornea) is a common and usually temporary side effect of cataract surgery. It can cause blurry vision in the immediate postoperative period. While it's understandable to be concerned, this doesn't necessarily indicate a problem with the surgery itself. The cornea can become swollen due to several factors during surgery, such as: Manipulation of the eye tissues: The …	It’s not uncommon for patients to experience some degree of corneal edema, or swelling of the cornea, after cataract surgery. This can cause temporary blurriness in vision. The corneal edema is often due to damage to the endothelial cells on the back layer of the cornea during surgery. Even a perfectly executed cataract surgery can occasionally cause corneal swelling that doesn’t resolve on its o…	Not necessarily. Mild corneal edema is common in the first 24–48 hours after cataract surgery, especially after longer procedures, higher phaco energy use, or in eyes with reduced endothelial cell reserve. It usually resolves spontaneously within days as the cornea clears, and vision improves accordingly. Persistent or severe edema may indicate preexisting endothelial dysfunction (e.g., Fuchs’ dy…
*Abbreviation: LLM = Large Language Model
