# Supplementary material for: Transforming cataract care through artificial intelligence: an evaluation of large language models’ performance in addressing cataract-related queries
Source: Front Artif Intell. 2025 Sep 5;8:1639221. doi: 10.3389/frai.2025.1639221 (PMC12447166; doi:10.3389/frai.2025.1639221)
Supplement: Supplementary file 3 [file Table_2.XLSX]

## Sheet: Sheet1
Supplementary Table 2	Representative LLM response examples.
LLMs	What are cataracts?	Accuracy	Completeness	Conciseness	Harmlessness
Human	A cataract is clouding or opacity of the lens inside the eye. It causes gradual blurring of vision and often glare. In a normal eye this lens is clear. It helps focus light rays onto the back of the eye (the retina), which sends messages to the brain allowing us to see. When a cataract develops, the lens becomes cloudy and prevents the light rays from passing onto the retina. The picture the reti…	6	5	3	4
ChatGPT-4	A cataract is a clouding of the lens in the eye that affects vision. Most cataracts are related to aging and are very common in older people. The lens, located behind the iris and the pupil, works like a camera lens, focusing light onto the retina at the back of the eye to produce clear images. As we age, some of the protein in the lens may clump together and start to cloud a small area of the le…	7	5	4	4
ChatGPT-4o	Cataracts are a clouding of the eye's natural lens, which lies behind the iris and the pupil. This clouding leads to a decrease in vision, often described as looking through a frosty or fogged-up window. Cataracts develop gradually and can affect one or both eyes. They are the most common cause of vision loss in people over 40 and the principal cause of blindness worldwide. Treatment usually invo…	7	5	4	4
Gemini	Cataracts are a clouding of the natural lens inside the eye. This lens, which is normally clear, focuses light onto the retina to produce clear images. When a cataract develops, the lens becomes cloudy, similar to looking through a foggy window, which can cause blurry vision, faded colors, and increased glare.	6	4	5	4
Copilot	Cataracts are a condition where the lens of the eye, which is normally clear, becomes cloudy or opaque. This can lead to a decrease in vision and may affect daily activities like reading or driving. Cataracts typically develop slowly and can affect one or both eyes. The exact cause of cataracts is unknown, but they are more common as people age. Other risk factors include diabetes, smoking, prolo…	7	5	3	4
Llama	Cataracts cause gradual opacification of the crystalline lens, resulting in reduced VA, glare disability, decreased contrast sensitivity, altered color perception, and impaired night vision. Advanced cataracts can lead to functional blindness if left untreated.	5	3	5	4
	*Abbreviation: LLM = Large Language Model
