# Supplementary material for: Transforming cataract care through artificial intelligence: an evaluation of large language models’ performance in addressing cataract-related queries
Source: Front Artif Intell. 2025 Sep 5;8:1639221. doi: 10.3389/frai.2025.1639221 (PMC12447166; doi:10.3389/frai.2025.1639221)
Supplement: Supplementary file 4 [file Table_3.XLSX]

## Sheet: Sheet1
Supplementary Table 3 Ophthalmologist evaluation of chatbot-generated and human-written responses.
Metrics	Human	ChatGPT-4	ChatGPT-4o	Gemini	Copilot	Llama	P value
Accuracy							< 0.001
Mean	5.81 (1.62)	6.59 (0.76)	6.70 (0.63)	6.56 (0.87)	6.40 (1.12)	6.45 (0.66)
Median	6.00 (6.00,7.00)	7.00 (6.00,7.00)	7.00 (7.00,7.00)	7.00 (6.00,7.00)	7.00 (6.00,7.00)	7.00 (6.00,7.00)
Completeness							< 0.001
Mean	3.94 (1.24)	4.60 (0.63)	4.63 (0.63)	4.55 (0.72)	4.43 (0.91)	4.29 (0.65)
Median	5.00 (4.00,5.00)	5.00 (4.00,5.00)	5.00 (4.00,5.00)	5.00 (4.00,5.00)	5.00 (4.00,5.00)	4.00 (4.00,5.00)
Conciseness							< 0.001
Mean	3.92 (0.36)	3.98 (0.20)	3.97 (0.22)	4.00 (0.14)	3.93 (0.35)	3.66 (0.55)
Median	4.00 (4.00,4.00)	4.00 (4.00,4.00)	4.00 (4.00,4.00)	4.00 (4.00,4.00)	4.00 (4.00,4.00)	4.00 (3.00,4.00)
Harmlessness							< 0.001
Mean	3.68 (0.91)	3.96 (0.31)	3.97 (0.17)	3.95 (0.41)	3.86 (0.70)	3.88 (0.38)
Median	4.00 (4.00,4.00)	4.00 (4.00,4.00)	4.00 (4.00,4.00)	4.00 (4.00,4.00)	4.00 (4.00,4.00)	4.00 (4.00,4.00)
*Abbreviation: LLM = Large Language Model
