# Supplementary material for: Transforming cataract care through artificial intelligence: an evaluation of large language models’ performance in addressing cataract-related queries
Source: Front Artif Intell. 2025 Sep 5;8:1639221. doi: 10.3389/frai.2025.1639221 (PMC12447166; doi:10.3389/frai.2025.1639221)
Supplement: Supplementary file 5 [file Table_4.XLSX]

## Sheet: Sheet1
Supplementary Table 4 The overall quality of the responses generated by LLMs across nine domains.
Metrics	LLMs	Median [IQR]
		Etiology	Sympotoms	Diagnosis	Cataract surgery	IOL -related	Postoperative care	Treatment and prevention	PCO	Prognosis
		( N = 12 )	( N = 8 )	( N = 9 )	( N = 17 )	( N = 12 )	( N = 15 )	( N = 11 )	( N = 10 )	( N = 10 )
Accuracy	Human	6.00(4.00,6.00)	6.00(3.00,6.00)	6.00(3.00,6.00)	7.00(6.00,7.00)	6.50(4.00,7.00)	7.00(6.00,7.00)	7.00(7.00,7.00)	6.00(5.75,7.00)	6.00(6.00,7.00)
	ChatGPT-4	6.00(6.00,7.00)	6.00(6.00,6.00)	6.00(6.00,6.50)	7.00(7.00,7.00)	7.00(6.75,7.00)	7.00(6.50,7.00)	7.00(7.00,7.00)	7.00(7.00,7.00)	7.00(7.00,7.00)
	ChatGPT-4o	6.00(6.00,7.00)	6.00(6.00,6.00)	6.00(6.00,6.50)	7.00(7.00,7.00)	7.00(7.00,7.00)	7.00(7.00,7.00)	7.00(7.00,7.00)	7.00(7.00,7.00)	7.00(7.00,7.00)
	Gemini	6.00(6.00,7.00)	6.00(6.00,6.00)	6.00(6.00,6.00)	7.00(7.00,7.00)	7.00(7.00,7.00)	7.00(7.00,7.00)	7.00(7.00,7.00)	7.00(7.00,7.00)	7.00(7.00,7.00)
	Copilot	6.00(5.00,6.00)	6.00(6.00,6.00)	6.00(6.00,6.50)	7.00(7.00,7.00)	7.00(6.00,7.00)	7.00(7.00,7.00)	7.00(7.00,7.00)	7.00(6.75,7.00)	7.00(7.00,7.00)
	Llama	6.00(5.50,7.00)	6.00(6.00,6.00)	6.50(5.25,7.00)	6.00(6.00,6.50)	6.00(6.00,6.00)	7.00(7.00,7.00)	7.00(6.00,7.00)	7.00(6.75,7.00)	7.00(6.50,7.00)
	P	0.137	0.838	0.337	P <0.01	0.014	0.308	0.247	0.007	P <0.01
Completeness	Human	4.00(2.00,4.00)	4.00(1.75,4.00)	4.00(2.00,4.00)	5.00(4.00,5.00)	4.50(1.75,5.00)	5.00(4.00,5.00)	5.00(5.00,5.00)	4.00(3.75,5.00)	4.00(4.00,5.00)
	ChatGPT-4	4.00(4.00,4.50)	4.00(4.00,4.00)	4.00(4.00,4.00)	5.00(5.00,5.00)	5.00(4.75,5.00)	5.00(4.50,5.00)	5.00(5.00,5.00)	5.00(5.00,5.00)	5.00(5.00,5.00)
	ChatGPT-4o	4.00(4.00,4.00)	4.00(4.00,4.00)	4.00(4.00,4.50)	5.00(5.00,5.00)	5.00(5.00,5.00)	5.00(5.00,5.00)	5.00(5.00,5.00)	5.00(5.00,5.00)	5.00(5.00,5.00)
	Gemini	4.00(4.00,4.00)	4.00(4.00,4.00)	4.00(4.00,4.00)	5.00(5.00,5.00)	5.00(5.00,5.00)	5.00(5.00,5.00)	5.00(5.00,5.00)	5.00(5.00,5.00)	5.00(5.00,5.00)
	Copilot	4.00(3.00,4.00)	4.00(4.00,4.00)	4.00(4.00,4.50)	5.00(5.00,5.00)	5.00(3.50,5.00)	5.00(5.00,5.00)	5.00(5.00,5.00)	5.00(4.75,5.00)	5.00(5.00,5.00)
	Llama	4.00(3.00,5.00)	4.00(4.00,4.00)	4.50(4.00,5.00)	4.00(4.00,5.00)	4.00(4.00,4.00)	4.00(4.00,5.00)	4.00(4.00,4.00)	5.00(5.00,5.00)	4.00(4.00,5.00)
	P	0.05	0.838	0.144	P <0.01	0.057	0.123	P <0.01	0.004	P <0.01
Conciseness	Human	4.00(3.50,4.00)	4.00(4.00,4.00)	4.00(4.00,4.00)	4.00(4.00,4.00)	4.00(4.00,4.00)	4.00(4.00,4.00)	4.00(4.00,4.00)	4.00(4.00,4.00)	4.00(4.00,4.00)
	ChatGPT-4	4.00(4.00,4.00)	4.00(4.00,4.00)	4.00(4.00,4.00)	4.00(4.00,4.00)	4.00(4.00,4.00)	4.00(4.00,4.00)	4.00(4.00,4.00)	4.00(4.00,4.00)	4.00(4.00,4.00)
	ChatGPT-4o	4.00(4.00,4.00)	4.00(4.00,4.00)	4.00(4.00,4.00)	4.00(4.00,4.00)	4.00(4.00,4.00)	4.00(4.00,4.00)	4.00(4.00,4.00)	4.00(4.00,4.00)	4.00(4.00,4.00)
	Gemini	4.00(4.00,4.00)	4.00(4.00,4.00)	4.00(4.00,4.00)	4.00(4.00,4.00)	4.00(4.00,4.00)	4.00(4.00,4.00)	4.00(4.00,4.00)	4.00(4.00,4.00)	4.00(4.00,4.00)
	Copilot	4.00(3.00,4.00)	4.00(4.00,4.00)	4.00(4.00,4.00)	4.00(4.00,4.00)	4.00(4.00,4.00)	4.00(4.00,4.00)	4.00(4.00,4.00)	4.00(4.00,4.00)	4.00(4.00,4.00)
	Llama	3.00(3.00,3.50)	4.00(4.00,4.00)	3.50(3.00,4.00)	4.00(3.00,4.00)	4.00(3.00,4.00)	4.00(4.00,4.00)	4.00(4.00,4.00)	4.00(4.00,4.00)	4.00(3.00,4.00)
	P	0.01	1	P <0.01	P <0.01	0.005	0.205	1	0.416	P <0.01
Harmlessness	Human	4.00(4.00,4.00)	4.00(2.50,4.00)	4.00(3.00,4.00)	4.00(4.00,4.00)	4.00(2.75,4.00)	4.00(4.00,4.00)	4.00(4.00,4.00)	4.00(4.00,4.00)	4.00(4.00,4.00)
	ChatGPT-4	4.00(4.00,4.00)	4.00(4.00,4.00)	4.00(4.00,4.00)	4.00(4.00,4.00)	4.00(4.00,4.00)	4.00(4.00,4.00)	4.00(4.00,4.00)	4.00(4.00,4.00)	4.00(4.00,4.00)
	ChatGPT-4o	4.00(4.00,4.00)	4.00(4.00,4.00)	4.00(4.00,4.00)	4.00(4.00,4.00)	4.00(4.00,4.00)	4.00(4.00,4.00)	4.00(4.00,4.00)	4.00(4.00,4.00)	4.00(4.00,4.00)
	Gemini	4.00(4.00,4.00)	4.00(4.00,4.00)	4.00(4.00,4.00)	4.00(4.00,4.00)	4.00(4.00,4.00)	4.00(4.00,4.00)	4.00(4.00,4.00)	4.00(4.00,4.00)	4.00(4.00,4.00)
	Copilot	4.00(4.00,4.00)	4.00(4.00,4.00)	4.00(4.00,4.00)	4.00(4.00,4.00)	4.00(4.00,4.00)	4.00(4.00,4.00)	4.00(4.00,4.00)	4.00(4.00,4.00)	4.00(4.00,4.00)
	Llama	4.00(3.50,4.00)	4.00(4.00,4.00)	4.00(4.00,4.00)	4.00(4.00,4.00)	4.00(4.00,4.00)	4.00(4.00,4.00)	4.00(4.00,4.00)	4.00(4.00,4.00)	4.00(3.50,4.00)
	P	0.068	0.133	0.011	0.163	0.286	0.61	1	0.416	0.055
*Abbreviation: LLM = Large Language Model
