# Supplementary material for: Transforming cataract care through artificial intelligence: an evaluation of large language models’ performance in addressing cataract-related queries
Source: Front Artif Intell. 2025 Sep 5;8:1639221. doi: 10.3389/frai.2025.1639221 (PMC12447166; doi:10.3389/frai.2025.1639221)
Supplement: Supplementary file 6 [file Table_5.XLSX]

## Sheet: Sheet1
Supplementary Table 5 Inter-rater agreement for completeness, conciseness, and harmlessness.
Metrics	LLMs	First score	Second score	P a value	κ	95% CI	P b value
Completeness	ChatGPT-4	4.00(3.00,4.00)	4.00(3.00,4.00)	1	0.627	(0.300, 0.955)	< 0.001
	ChatGPT-4o	4.00(4.00,4.00)	4.00(4.00,4.00)	0.317	0.785	(0.550, 1.020)	< 0.001
	Gemini	4.00(3.00,4.00)	4.00(3.00,4.00)	0.564	0.378	(0.142, 0.899)	< 0.001
	Copilot	4.00(4.00,4.00)	4.00(4.00,4.00)	1	1	(1.000, 1.000)	< 0.001
	Llama	4.00(3.25,4.00)	4.00(3.25,4.00)	0.083	0.699	(0.352, 1.046)	< 0.001
Conciseness	ChatGPT-4	4.0 (4.0,4.0)	4.0 (4.0,4.0)	0.317	0.642	(0.003, 1.280)	< 0.001
	ChatGPT-4o	4.0 (4.0,4.0)	4.0 (4.0,4.0)	0.157	0.689	(0.301, 1.077)	< 0.001
	Gemini	4.0 (4.0,4.0)	4.0 (4.0,4.0)	0.18	0.389	(0.175, 0.954)	< 0.001
	Copilot	4.0 (4.0,4.0)	4.0 (4.0,4.0)	0.317	0.88	(0.636, 1.123)	< 0.001
	Llama	4.0 (3.5,4.0)	4.0 (3.5,4.0)	0.157	0.489	(0.093, 1.071)	< 0.001
Harmlessness	ChatGPT-4	4.0 (4.0,4.0)	4.0 (4.0,4.0)	1	1	(1.000, 1.000)	< 0.001
	ChatGPT-4o	4.0 (4.0,4.0)	4.0 (4.0,4.0)	1	1	(1.000, 1.000)	< 0.001
	Gemini	4.0 (4.0,4.0)	4.0 (4.0,4.0)	1	1	(1.000, 1.000)	< 0.001
	Copilot	4.0 (4.0,4.0)	4.0 (4.0,4.0)	1	1	(1.000, 1.000)	< 0.001
	Llama	4.0 (4.0,4.0)	4.0 (4.0,4.0)	1	1	(1.000, 1.000)	< 0.001
a P value determined by Wilcoxon matched-pairs signed rank test
b P value determined by weighted kappa
*Abbreviation: LLM = Large Language Model
