# Supplementary material for: Transforming cataract care through artificial intelligence: an evaluation of large language models’ performance in addressing cataract-related queries
Source: Front Artif Intell. 2025 Sep 5;8:1639221. doi: 10.3389/frai.2025.1639221 (PMC12447166; doi:10.3389/frai.2025.1639221)
Supplement: Supplementary file 7 [file Table_6.XLSX]

## Sheet: Sheet1
Supplementary Table 6 Overview of response length from LLM-Chatbots to cataract care-related questions.
	Words Count			Sentences Count			Syllables Count
LLMs	Mean (SD)	Minimum	Maximum	Mean (SD)	Minimum	Maximum	Mean (SD)	Minimum	Maximum
Human	114.00 (64.15)	60	224	9.86 (8.06)	2	34	257.09 (189.53)	43	839
ChatGPT-4	320.20 (29.02)	394	362	11.58 (4.23)	4	21	489.07 (157.13)	133	791
ChatGPT-4o	328.20 (36.41)	269	369	13.01 (6.65)	4	32	468.29 (222.11)	103	872
Gemini	230.80 (42.17)	174	287	10.22 (4.16)	2	19	373.58 (132.81)	50	596
Copilot	188.40 (15.68)	169	210	9.51 (2.96)	4	19	308.08 (79.72)	105	497
Llama	152.50 (113.84)	72	233	7.69 (3.28)	2	19	281.67 (91.89)	72	511
*Abbreviation: LLM = Large Language Model
